# Supplementary material for: Prediction of bioconcentration factors in fish and invertebrates using machine learning
Source: Sci Total Environ. 2019 Jan 15;648:80–9. doi: 10.1016/j.scitotenv.2018.08.122 (PMC6234108; doi:10.1016/j.scitotenv.2018.08.122)
Supplement: Supplementary file 1 — Supplementary tables [file mmc1.xlsx]

## Sheet: Table S1
Table S1: Dataset used for modelling bioconcentration in fish
	#	AMW[1]	MW[2]	Sv[3]	Se[4]	Sp[5]	Ss[6]	Mv[7]	Me[8]	Mp[9]	Ms[10]	nAT[11]	nSK[12]	nBT[13]	nBO[14]	nBM[15]	nDB[16]	nTB[17]	nAB[18]	nH[19]	nC[20]	nN[21]	nO[22]	nP[23]	nS[24]	nF[25]	nCL[26]	nBR[27]	nHM[30]	nX[31]	nCIC[47]	nCIR[48]	nR03[49]	nR05[51]	nR06[52]	nR07[53]	nR08[54]	nR09[55]	nR10[56]	ZM1[61]	ZM2[62]	BAC[75]	ICR[76]	S1K[89]	S2K[90]	S3K[91]	CSI[92]	PJI2[93]	AECC[95]
p-chloroaniline	mol1	9.11	127.58	9.49	14.08	10.15	19.44	0.68	1.01	0.72	2.43	14	8	14	8	6	0	0	6	6	6	1	0	0	0	0	1	0	0	1	1	1	0	0	1	0	0	0	0	36	38	5	1.5	5.601	2.157	1.49	58	0.667	3.75
m-chloroaniline	mol2	9.11	127.58	9.49	14.08	10.15	19.44	0.68	1.01	0.72	2.43	14	8	14	8	6	0	0	6	6	6	1	0	0	0	0	1	0	0	1	1	1	0	0	1	0	0	0	0	36	38	5	1	5.601	2.157	1.49	54	0.333	3.5
o-chloroaniline	mol3	9.11	127.58	9.49	14.08	10.15	19.44	0.68	1.01	0.72	2.43	14	8	14	8	6	0	0	6	6	6	1	0	0	0	0	1	0	0	1	1	1	0	0	1	0	0	0	0	36	39	5	1	5.601	2.157	1.219	54	0.333	3.5
1,3,5-trichlorobenzene	mol4	15.12	181.44	9.9	12.62	10.86	23.33	0.82	1.05	0.9	2.59	12	9	12	9	6	0	0	6	3	6	0	0	0	0	0	3	0	0	3	1	1	0	0	1	0	0	0	0	42	45	10	0.918	7.188	2.774	2.046	63	0.333	3.667
tebufenpyrad	mol5	7.1	333.9	28.77	46.68	30.7	50.86	0.61	0.99	0.65	2.21	47	23	48	24	12	1	0	11	24	18	3	1	0	0	0	1	0	0	1	2	2	0	1	1	0	0	0	0	118	137	54	2.714	17.867	6.958	4.082	482	0.857	10.304
acenaphthylene	mol6	7.61	152.2	14.39	19.53	15.05	22.67	0.72	0.98	0.75	1.89	20	12	22	14	12	1	0	11	8	12	0	0	0	0	0	0	0	0	0	3	7	0	1	2	0	0	2	1	68	83	0	1.459	6.013	1.978	0.704	114	0.667	4.167
disulfoton sulfone	mol7	8.76	306.45	20.17	35.35	24.06	41.72	0.58	1.01	0.69	2.61	35	16	34	15	3	3	0	0	19	8	0	4	1	3	0	0	0	0	0	0	0	0	0	0	0	0	0	0	70	74	62	2.227	16.883	8.067	7.779	210	0.8	7.313
disulfoton sulfoxide	mol8	8.54	290.45	19.66	34.02	23.6	35.03	0.58	1	0.69	2.34	34	15	33	14	2	2	0	0	19	8	0	3	1	3	0	0	0	0	0	0	0	0	0	0	0	0	0	0	62	65	51	2.257	16.078	9.144	7.891	195	0.8	7.267
disulfoton	mol9	8.32	274.45	19.15	32.69	23.15	28.64	0.58	0.99	0.7	2.05	33	14	32	13	1	1	0	0	19	8	0	2	1	3	0	0	0	0	0	0	0	0	0	0	0	0	0	0	56	58	42	2.271	15.273	9.495	8.165	180	0.8	7.214
DDT	mol10	12.66	354.48	21.69	28.8	23.62	45.81	0.77	1.03	0.84	2.41	28	19	29	20	12	0	0	12	9	14	0	0	0	0	0	5	0	0	5	2	2	0	0	2	0	0	0	0	98	112	27	2.332	15.263	6.102	3.923	290	1	7.474
4-ethylbiphenyl	mol11	6.51	182.28	18.18	27.19	19.33	26.5	0.65	0.97	0.69	1.89	28	14	29	15	12	0	0	12	14	14	0	0	0	0	0	0	0	0	0	2	2	0	0	2	0	0	0	0	68	77	3	2.306	9.015	4.101	2.044	201	0.8	6.857
pentachlorobenzene	mol12	20.86	250.32	11.3	13.27	12.57	30.89	0.94	1.11	1.05	2.81	12	11	12	11	6	0	0	6	1	6	0	0	0	0	0	5	0	0	5	1	1	0	0	1	0	0	0	0	54	63	26	1.322	9.735	3.577	1.868	89	0.667	4.273
1,4-dimethyl-2-(1-phenylethyl)benzene	mol13	6.19	210.34	21.38	32.95	22.85	30	0.63	0.97	0.67	1.88	34	16	35	17	12	0	0	12	18	16	0	0	0	0	0	0	0	0	0	2	2	0	0	2	0	0	0	0	80	92	10	2.18	10.943	4.526	2.352	211	1	6.375
FENTHOATE	mol14	8.9	320.4	22.49	36.39	25.65	45.97	0.62	1.01	0.71	2.42	36	19	36	19	8	2	0	6	17	12	0	4	1	2	0	0	0	0	0	1	1	0	0	1	0	0	0	0	88	99	44	2.149	16.832	8.152	4.992	235	1	6.474
P-CHLORONITROBENZENE	mol15	11.25	157.56	9.91	14.85	10.3	31.44	0.71	1.06	0.74	3.14	14	10	14	10	8	2	0	6	4	6	1	2	0	0	0	1	0	0	1	1	1	0	0	1	0	0	0	0	46	50	11	1.971	7.188	2.774	1.78	88	1	4.6
4-NITROANILINE	mol16	8.63	138.14	10.21	16.63	10.44	31.33	0.64	1.04	0.65	3.13	16	10	16	10	8	2	0	6	6	6	2	2	0	0	0	0	0	0	0	1	1	0	0	1	0	0	0	0	46	50	11	1.971	6.867	2.56	1.613	88	1	4.6
4-NITROPHENOL	mol17	9.27	139.12	9.72	15.85	9.89	33.33	0.65	1.06	0.66	3.33	15	10	15	10	8	2	0	6	5	6	1	3	0	0	0	0	0	0	0	1	1	0	0	1	0	0	0	0	46	50	11	1.971	6.867	2.56	1.613	88	1	4.6
P-NITROANISOLE	mol18	8.51	153.15	11.32	18.73	11.65	32.83	0.63	1.04	0.65	2.98	18	11	18	11	8	2	0	6	7	7	1	3	0	0	0	0	0	0	0	1	1	0	0	1	0	0	0	0	50	55	14	1.936	7.856	3.235	1.834	113	0.75	5.364
PYRIDINE-2,5-DICARBOXYLIC ACID	mol19	9.83	167.13	11.24	18.18	11.35	41.67	0.66	1.07	0.67	3.47	17	12	17	12	8	2	0	6	5	7	1	4	0	0	0	0	0	0	0	1	1	0	0	1	0	0	0	0	56	62	21	1.918	8.524	3.217	1.955	126	0.75	5.5
4-VINYLCYCLOHEXENE	mol20	5.41	108.2	11.59	19.3	12.57	14.83	0.58	0.97	0.63	1.85	20	8	20	8	2	2	0	0	12	8	0	0	0	0	0	0	0	0	0	1	1	0	0	1	0	0	0	0	34	36	3	1.561	5.614	2.707	1.497	60	0.667	3.875
4-VINYLPYRIDINE	mol21	7.01	105.15	9.79	14.75	10.29	17.67	0.65	0.98	0.69	2.21	15	8	15	8	7	1	0	6	7	7	1	0	0	0	0	0	0	0	0	1	1	0	0	1	0	0	0	0	34	36	3	1.561	5.041	2.267	1.18	60	0.667	3.875
N-METHYLANILINE	mol22	6.3	107.17	10.39	16.64	11.05	16.17	0.61	0.98	0.65	2.02	17	8	17	8	6	0	0	6	9	7	1	0	0	0	0	0	0	0	0	1	1	0	0	1	0	0	0	0	34	36	3	1.561	5.321	2.48	1.332	60	0.667	3.875
4-HYDROXYDIPHENYLMETHANE	mol23	7.09	184.25	17.1	25.63	18.02	30.5	0.66	0.99	0.69	2.18	26	14	27	15	12	0	0	12	12	13	0	1	0	0	0	0	0	0	0	2	2	0	0	2	0	0	0	0	68	75	2	2.271	8.977	4.074	2.444	206	0.8	7
DI-(P-AMINOPHENYL)METHANE	mol24	6.84	198.29	18.57	28.51	19.58	32.17	0.64	0.98	0.68	2.14	29	15	30	16	12	0	0	12	14	13	2	0	0	0	0	0	0	0	0	2	2	0	0	2	0	0	0	0	74	82	5	2.44	9.901	4.258	2.655	240	1	7.667
BENZENE, 1,1'-METHYLENEBIS-	mol25	6.73	168.25	16.59	24.3	17.57	24.83	0.66	0.97	0.7	1.91	25	13	26	14	12	0	0	12	12	13	0	0	0	0	0	0	0	0	0	2	2	0	0	2	0	0	0	0	62	68	0	2.162	8.059	3.904	2.188	174	1	6.308
DIPHENYL ETHER	mol26	7.4	170.22	15.5	22.75	16.26	26.83	0.67	0.99	0.71	2.06	23	13	24	14	12	0	0	12	10	12	0	1	0	0	0	0	0	0	0	2	2	0	0	2	0	0	0	0	62	68	0	2.162	8.022	3.877	2.169	174	1	6.308
2-PROPEN-1-AMINE, N,N-DI-2-PROPENYL-	mol27	5.49	137.25	14.18	24.29	15.34	21.5	0.57	0.97	0.61	2.15	25	10	24	9	3	3	0	0	15	9	1	0	0	0	0	0	0	0	0	0	0	0	0	0	0	0	0	0	36	36	28	1.895	9.182	6.304	4.763	81	1	4.8
N-ISOBUTYLMORPHOLINE	mol28	5.31	143.26	14.29	26.5	15.55	18.33	0.53	0.98	0.58	1.83	27	10	27	10	0	0	0	0	17	8	1	1	0	0	0	0	0	0	0	1	1	0	0	1	0	0	0	0	44	46	7	1.895	8.023	3.939	3.056	92	1	4.8
DIBENZYL ETHER	mol29	6.84	198.28	18.7	28.51	19.78	29.83	0.64	0.98	0.68	1.99	29	15	30	16	12	0	0	12	14	14	0	1	0	0	0	0	0	0	0	2	2	0	0	2	0	0	0	0	70	76	0	2.44	9.939	5.325	3.224	252	1	7.933
N-ETHYLANILINE	mol30	6.06	121.2	11.98	19.52	12.81	17.67	0.6	0.98	0.64	1.96	20	9	20	9	6	0	0	6	11	8	1	0	0	0	0	0	0	0	0	1	1	0	0	1	0	0	0	0	38	40	4	1.891	6.304	3.255	1.86	81	1	4.667
P-DIETHYLBENZENE	mol31	5.59	134.24	14.18	23.19	15.33	18.33	0.59	0.97	0.64	1.83	24	10	24	10	6	0	0	6	14	10	0	0	0	0	0	0	0	0	0	1	1	0	0	1	0	0	0	0	44	48	9	1.922	7.329	3.404	1.856	100	0.75	5.2
P-(METHYLAMINO) BENZOIC ACID	mol32	7.56	151.18	12.41	20.29	12.96	30.5	0.62	1.01	0.65	2.77	20	11	20	11	7	1	0	6	9	8	1	2	0	0	0	0	0	0	0	1	1	0	0	1	0	0	0	0	50	55	14	1.936	7.92	3.28	1.867	113	0.75	5.364
CARBENDAZIM	mol33	8.31	191.21	14.8	23.61	15.21	35.17	0.64	1.03	0.66	2.51	23	14	24	15	11	1	0	10	9	9	3	2	0	0	0	0	0	0	0	2	3	0	1	1	0	0	1	0	70	80	8	2.217	9.027	3.676	1.878	185	1	6.357
1,4-DIBROMOBENZENE	mol34	19.66	235.9	9.96	12.11	10.99	16.83	0.83	1.01	0.92	2.1	12	8	12	8	6	0	0	6	4	6	0	0	0	0	0	0	2	0	2	1	1	0	0	1	0	0	0	0	36	38	5	1.5	6.304	2.647	1.91	58	0.667	3.75
P-CHLOROTOLUENE	mol35	8.44	126.59	10.09	14.86	10.9	17.44	0.67	0.99	0.73	2.18	15	8	15	8	6	0	0	6	7	7	0	0	0	0	0	1	0	0	1	1	1	0	0	1	0	0	0	0	36	38	5	1.5	5.64	2.183	1.512	58	0.667	3.75
4-CHLOROPHENOL	mol36	9.89	128.56	9.01	13.3	9.6	21.44	0.69	1.02	0.74	2.68	13	8	13	8	6	0	0	6	5	6	0	1	0	0	0	1	0	0	1	1	1	0	0	1	0	0	0	0	36	38	5	1.5	5.601	2.157	1.49	58	0.667	3.75
1,2-DIBROMOETHANE	mol37	23.48	187.86	5.96	8.11	6.99	8.5	0.75	1.01	0.87	2.13	8	4	7	3	0	0	0	0	4	2	0	0	0	0	0	0	2	0	2	0	0	0	0	0	0	0	0	0	10	8	8	1	4.961	3.961	4.471	14	0.5	2.5
3-CHLOROPROPYLENE	mol38	8.5	76.53	5.49	8.97	6.14	10.61	0.61	1	0.68	2.65	9	4	8	3	1	1	0	0	5	3	0	0	0	0	0	1	0	0	1	0	0	0	0	0	0	0	0	0	10	8	8	1	4.026	3.026	4.001	14	0.5	2.5
2,4,4-TRIMETHYL-1-PENTENE	mol39	7.15	357.48	32.59	49.48	34.29	58.17	0.65	0.99	0.69	2.15	50	27	52	29	19	1	1	17	23	24	1	2	0	0	0	0	0	0	0	3	4	0	0	3	0	0	0	1	134	157	24	2.621	18.832	9.124	4.246	517	1	9.185
3-CHLOROPHENOL	mol40	9.89	128.56	9.01	13.3	9.6	21.44	0.69	1.02	0.74	2.68	13	8	13	8	6	0	0	6	5	6	0	1	0	0	0	1	0	0	1	1	1	0	0	1	0	0	0	0	36	38	5	1	5.601	2.157	1.49	54	0.333	3.5
DCIP (2,2'-OXYBIS-1-CHLOROPROPANE)	mol41	8.15	171.08	12.1	21.16	13.5	21.39	0.58	1.01	0.64	2.38	21	9	20	8	0	0	0	0	12	6	0	1	0	0	0	2	0	0	2	0	0	0	0	0	0	0	0	0	34	34	25	1.837	9.532	5.328	5.001	72	1	4.778
1,3,5-TRIMETHYLBENZENE	mol42	5.72	120.21	12.59	20.3	13.57	17	0.6	0.97	0.65	1.89	21	9	21	9	6	0	0	6	12	9	0	0	0	0	0	0	0	0	0	1	1	0	0	1	0	0	0	0	42	45	10	0.918	6.342	2.219	1.563	63	0.333	3.667
1,3,5-TRICHLOROBENZENE	mol43	15.12	181.44	9.9	12.62	10.86	23.33	0.82	1.05	0.9	2.59	12	9	12	9	6	0	0	6	3	6	0	0	0	0	0	3	0	0	3	1	1	0	0	1	0	0	0	0	42	45	10	0.918	7.188	2.774	2.046	63	0.333	3.667
CYANURIC ACID	mol44	10.76	129.09	7.52	13.29	7.38	32	0.63	1.11	0.62	3.56	12	9	12	9	6	0	0	6	3	3	3	3	0	0	0	0	0	0	0	1	1	0	0	1	0	0	0	0	42	45	10	0.918	6.036	2.027	1.399	63	0.333	3.667
BROMOBENZENE	mol45	13.08	157.01	8.88	11.88	9.64	14.42	0.74	0.99	0.8	2.06	12	7	12	7	6	0	0	6	5	6	0	0	0	0	0	0	1	0	1	1	1	0	0	1	0	0	0	0	30	31	2	0.863	4.851	2.125	1.317	45	0.333	3.286
1-METHYLCYCLOHEXANE	mol46	4.68	98.21	11.18	20.19	12.33	10.83	0.53	0.96	0.59	1.55	21	7	21	7	0	0	0	0	14	7	0	0	0	0	0	0	0	0	0	1	1	0	0	1	0	0	0	0	30	31	2	0.863	5.143	2.344	1.5	45	0.333	3.286
CHLOROBENZENE	mol47	9.38	112.56	8.49	11.97	9.14	15.78	0.71	1	0.76	2.25	12	7	12	7	6	0	0	6	5	6	0	0	0	0	0	1	0	0	1	1	1	0	0	1	0	0	0	0	30	31	2	0.863	4.66	1.985	1.202	45	0.333	3.286
1-CHLOROBUTANE	mol48	6.61	92.58	7.69	13.74	8.66	10.61	0.55	0.98	0.62	2.12	14	5	13	4	0	0	0	0	9	4	0	0	0	0	0	1	0	0	1	0	0	0	0	0	0	0	0	0	14	12	9	1.522	5.286	4.286	4.286	24	1	3.2
CYCLOHEXANE	mol49	4.68	84.18	9.59	17.3	10.57	9	0.53	0.96	0.59	1.5	18	6	18	6	0	0	0	0	12	6	0	0	0	0	0	0	0	0	0	1	1	0	0	1	0	0	0	0	24	24	0	0	4.167	2.222	1.333	36	0	3
PIPERAZINE	mol50	5.38	86.16	8.38	15.74	9.06	11	0.52	0.98	0.57	1.83	16	6	16	6	0	0	0	0	10	4	2	0	0	0	0	0	0	0	0	1	1	0	0	1	0	0	0	0	24	24	0	0	4.091	2.159	1.282	36	0	3
MORPHOLINE	mol51	5.81	87.14	7.9	14.96	8.51	12	0.53	1	0.57	2	15	6	15	6	0	0	0	0	9	4	1	1	0	0	0	0	0	0	0	1	1	0	0	1	0	0	0	0	24	24	0	0	4.091	2.159	1.282	36	0	3
DIISOPROPYLENE GLYCOL	mol52	5.83	134.2	11.72	23.17	12.69	25.17	0.51	1.01	0.55	2.8	23	9	22	8	0	0	0	0	14	6	0	3	0	0	0	0	0	0	0	0	0	0	0	0	0	0	0	0	34	32	25	1.837	8.883	4.733	7.883	76	1	5
DIETHYLENETRIAMINE	mol53	5.16	103.2	9.97	19.72	10.82	16.5	0.5	0.99	0.54	2.36	20	7	19	6	0	0	0	0	13	4	3	0	0	0	0	0	0	0	0	0	0	0	0	0	0	0	0	0	22	20	13	1.95	6.883	5.883	5.883	54	1	4.714
2-(2-AMINOETHYLAMINO)ETHANOL	mol54	5.48	104.18	9.49	18.95	10.27	18.5	0.5	1	0.54	2.64	19	7	18	6	0	0	0	0	12	4	2	1	0	0	0	0	0	0	0	0	0	0	0	0	0	0	0	0	22	20	13	1.95	6.883	5.883	5.883	54	1	4.714
TRI(N-OCTYL)AMINE	mol55	4.65	353.76	39.94	73.19	44.04	39.5	0.53	0.96	0.58	1.58	76	25	75	24	0	0	0	0	51	24	1	0	0	0	0	0	0	0	0	0	0	0	0	0	0	0	0	0	96	96	73	3.122	24.961	22.003	20.128	576	1	12.32
PROPANENITRILE, 3,3'-IMINOBIS-	mol56	6.84	123.18	10.77	17.96	11.3	25.5	0.6	1	0.63	2.83	18	9	17	8	2	0	2	0	9	6	3	0	0	0	0	0	0	0	0	0	0	0	0	0	0	0	0	0	30	28	17	2.281	7.948	6.948	6.948	96	1	6.222
2,6-NAPHTHALENEDICARBOXYLIC ACID	mol57	9.01	216.2	16.44	24.84	16.86	48	0.68	1.04	0.7	3	24	16	25	17	13	2	0	11	8	12	0	4	0	0	0	0	0	0	0	2	3	0	0	2	0	0	0	1	82	95	21	2.25	10.49	3.852	2.011	224	0.8	6.875
CHLORENDIC ACID	mol58	16.91	388.83	18.24	25.67	19.77	63.75	0.79	1.12	0.86	3.36	23	19	24	20	3	3	0	0	4	9	0	4	0	0	0	6	0	0	6	2	3	0	2	1	0	0	0	0	112	150	105	1.557	16.104	4.363	1.519	188	0.5	5.053
DICOFOL	mol59	12.78	370.48	22.2	30.13	24.07	51.72	0.77	1.04	0.83	2.59	29	20	30	21	12	0	0	12	9	14	0	1	0	0	0	5	0	0	5	2	2	0	0	2	0	0	0	0	106	126	38	2.339	16.206	5.909	3.21	301	1	7.4
PENTAERYTHRITOL	mol60	6.48	136.17	10.63	21.61	11.39	31.25	0.51	1.03	0.54	3.47	21	9	20	8	0	0	0	0	12	5	0	4	0	0	0	0	0	0	0	0	0	0	0	0	0	0	0	0	36	40	33	1.392	8.844	3.792	1.91	48	1	3.333
TRI-2-CHLOROETHYL PHOSPHATE	mol61	10.98	285.5	15.82	27.32	18.16	39.64	0.61	1.05	0.7	2.83	26	14	25	13	1	1	0	0	12	6	0	4	1	0	0	3	0	0	3	0	0	0	0	0	0	0	0	0	56	58	44	2.217	14.974	9.218	7.899	153	1	6.214
2-AMINOANTHRAQUINONE	mol62	8.59	223.24	18.41	26.29	18.96	43.67	0.71	1.01	0.73	2.57	26	17	28	19	14	2	0	12	9	14	1	2	0	0	0	0	0	0	0	3	6	0	0	3	0	0	0	2	94	115	10	2.133	9.943	3.373	1.333	224	1	6.059
1-NAPHTHALENAMINE, N-ETHYL-	mol63	6.59	171.26	16.58	25.4	17.57	25	0.64	0.98	0.68	1.92	26	13	27	14	11	0	0	11	13	12	1	0	0	0	0	0	0	0	0	2	3	0	0	2	0	0	0	1	64	74	4	1.884	8.269	3.585	1.558	148	0.75	5.462
HEXACHLOROBENZENE	mol64	23.73	284.76	12	13.59	13.43	34.67	1	1.13	1.12	2.89	12	12	12	12	6	0	0	6	0	6	0	0	0	0	0	6	0	0	6	1	1	0	0	1	0	0	0	0	60	72	37	1	11.012	3.98	1.911	102	0.25	4.5
4-CHLORO-1-NITRO-2(TRIFLUOROMETHYL)BENZENE	mol65	13.27	225.56	11.84	19.27	11.87	56.36	0.7	1.13	0.7	4.03	17	14	17	14	8	2	0	6	3	7	1	2	0	0	3	1	0	0	4	1	1	0	0	1	0	0	0	0	70	79	41	1.788	10.961	3.56	2.444	126	1	4.786
4-METHYL-2-NITROPHENOL	mol66	8.51	153.15	11.32	18.73	11.65	35	0.63	1.04	0.65	3.18	18	11	18	11	8	2	0	6	7	7	1	3	0	0	0	0	0	0	0	1	1	0	0	1	0	0	0	0	52	58	18	1.495	7.856	2.782	1.609	89	0.667	4.273
2,2'-METHYLENEBIS(6-T-BUTYL-4-METHYLPHENOL)	mol67	5.97	340.55	33.59	55.79	36.09	53.33	0.59	0.98	0.63	2.13	57	25	58	26	12	0	0	12	32	23	0	2	0	0	0	0	0	0	0	2	2	0	0	2	0	0	0	0	134	156	105	2.383	19.685	6.587	4.314	414	1	8.28
BENZENEMETHANOL, 4-CHLORO-.ALPHA.-PHENYL-	mol68	8.41	218.69	17.8	25.95	18.88	34.44	0.68	1	0.73	2.3	26	15	27	16	12	0	0	12	11	13	0	1	0	0	0	1	0	0	1	2	2	0	0	2	0	0	0	0	74	84	5	2.257	10.214	4.472	2.378	217	0.8	6.933
BENZOPHENONE	mol69	7.59	182.23	16.5	23.75	17.26	32	0.69	0.99	0.72	2.29	24	14	25	15	13	1	0	12	10	13	0	1	0	0	0	0	0	0	0	2	2	0	0	2	0	0	0	0	68	77	2	2.182	8.704	3.884	1.908	183	1	6.214
1,2,3-TRICHLOROBENZENE	mol70	15.12	181.44	9.9	12.62	10.86	23.33	0.82	1.05	0.9	2.59	12	9	12	9	6	0	0	6	3	6	0	0	0	0	0	3	0	0	3	1	1	0	0	1	0	0	0	0	42	47	10	0.918	7.188	2.774	1.506	63	0.333	3.667
1,2,4-TRICHLOROBENZENE	mol71	15.12	181.44	9.9	12.62	10.86	23.33	0.82	1.05	0.9	2.59	12	9	12	9	6	0	0	6	3	6	0	0	0	0	0	3	0	0	3	1	1	0	0	1	0	0	0	0	42	46	10	1.53	7.188	2.774	1.745	67	0.667	3.889
1,3,5-TRICHLOROBENZENE	mol72	15.12	181.44	9.9	12.62	10.86	23.33	0.82	1.05	0.9	2.59	12	9	12	9	6	0	0	6	3	6	0	0	0	0	0	3	0	0	3	1	1	0	0	1	0	0	0	0	42	45	10	0.918	7.188	2.774	2.046	63	0.333	3.667
ANTHRACENE	mol73	7.43	178.24	16.99	23.42	17.81	26.67	0.71	0.98	0.74	1.9	24	14	26	16	16	0	0	16	10	14	0	0	0	0	0	0	0	0	0	3	6	0	0	3	0	0	0	2	76	90	0	1.95	7.573	2.846	1.199	180	0.75	5.714
P,P'-DIBENZOYLQUINONEDIOXIME	mol74	8.66	346.36	27.62	40.81	28.4	65	0.69	1.02	0.71	2.5	40	26	42	28	18	6	0	12	14	20	2	4	0	0	0	0	0	0	0	3	3	0	0	3	0	0	0	0	128	144	5	3.085	17.371	8.586	5.019	730	0.889	13.154
1,2,4-TRICHLOROBENZENE	mol75	15.12	181.44	9.9	12.62	10.86	23.33	0.82	1.05	0.9	2.59	12	9	12	9	6	0	0	6	3	6	0	0	0	0	0	3	0	0	3	1	1	0	0	1	0	0	0	0	42	46	10	1.53	7.188	2.774	1.745	67	0.667	3.889
2,4-DICHLOROPHENOL	mol76	12.54	163	9.71	13.63	10.45	25.22	0.75	1.05	0.8	2.8	13	9	13	9	6	0	0	6	4	6	0	1	0	0	0	2	0	0	2	1	1	0	0	1	0	0	0	0	42	46	10	1.53	6.867	2.56	1.578	67	0.667	3.889
THIOUREA, N,N'-DICYCLOHEXYL-	mol77	6.01	240.46	22.65	39	25.03	28	0.57	0.97	0.63	1.75	40	16	41	17	1	1	0	0	24	13	2	0	0	1	0	0	0	0	0	2	2	0	0	2	0	0	0	0	76	83	2	2.453	12.469	6.677	4.431	263	1	7.813
TRIETHYLAMINE	mol78	4.6	101.22	11.18	21.29	12.34	12.5	0.51	0.97	0.56	1.79	22	7	21	6	0	0	0	0	15	6	1	0	0	0	0	0	0	0	0	0	0	0	0	0	0	0	0	0	24	24	19	1.449	6.961	4.129	2.632	36	1	3.286
N,N-DIMETHYLANILINE	mol79	6.06	121.2	11.98	19.52	12.81	17.67	0.6	0.98	0.64	1.96	20	9	20	9	6	0	0	6	11	8	1	0	0	0	0	0	0	0	0	1	1	0	0	1	0	0	0	0	40	43	6	1.585	6.304	2.647	1.542	69	0.667	4
FENITROTHION	mol80	9.56	277.26	18.11	30.09	20.18	47.97	0.62	1.04	0.7	2.82	29	17	29	17	9	3	0	6	12	9	1	5	1	1	0	0	0	0	0	1	1	0	0	1	0	0	0	0	82	93	48	2.307	14.386	5.78	3.644	233	0.8	7.176
DIPHENYLAMINE	mol81	7.05	169.24	15.98	23.52	16.81	25.83	0.67	0.98	0.7	1.99	24	13	25	14	12	0	0	12	11	12	1	0	0	0	0	0	0	0	0	2	2	0	0	2	0	0	0	0	62	68	0	2.162	8.022	3.877	2.169	174	1	6.308
1,4-DIOXANE	mol82	6.29	88.12	7.41	14.19	7.95	13	0.53	1.01	0.57	2.17	14	6	14	6	0	0	0	0	8	4	0	2	0	0	0	0	0	0	0	1	1	0	0	1	0	0	0	0	24	24	0	0	4.091	2.159	1.282	36	0	3
2-ETHYLHEXYL DIPHENYL PHOSPHATE	mol83	6.97	362.44	31.3	51.65	34.16	54.47	0.6	0.99	0.66	2.18	52	25	53	26	13	1	0	12	27	20	0	4	1	0	0	0	0	0	0	2	2	0	0	2	0	0	0	0	118	130	19	2.649	19.878	10.527	7.134	488	1	9.56
TRIBUTYLPHOSPHATE	mol84	6.05	266.36	23.3	43.65	26.16	37.81	0.53	0.99	0.59	2.22	44	17	43	16	1	1	0	0	27	12	0	4	1	0	0	0	0	0	0	0	0	0	0	0	0	0	0	0	68	70	53	2.498	17.117	11.221	9.786	236	1	7.706
TETRACHLOROETHENE	mol85	27.64	165.82	6	7.06	6.95	19.78	1	1.18	1.16	3.3	6	6	5	5	1	1	0	0	0	2	0	0	0	0	0	4	0	0	4	0	0	0	0	0	0	0	0	0	22	21	20	0.918	6.883	2.961	3.883	24	0.5	2.667
2,3,3,3,2',3',3',3'-OCTACHLORODIPROPYLETHER	mol86	17.99	377.72	16.31	23.1	18.65	44.56	0.78	1.1	0.89	2.97	21	15	20	14	0	0	0	0	6	6	0	1	0	0	0	8	0	0	8	0	0	0	0	0	0	0	0	0	70	74	77	2.073	17.247	6.989	8.044	182	1	6.8
2,6-DI-T-BUTYL-4-METHYLPHENOL (BHT)	mol87	5.51	220.39	22.69	38.93	24.59	33.17	0.57	0.97	0.61	2.07	40	16	40	16	6	0	0	6	24	15	0	1	0	0	0	0	0	0	0	1	1	0	0	1	0	0	0	0	84	96	69	1.561	13.248	3.886	2.865	154	0.5	5.125
1-HYDROXYANTHRAQUINONE	mol88	8.97	224.22	17.93	25.52	18.41	45.67	0.72	1.02	0.74	2.69	25	17	27	19	14	2	0	12	8	14	0	3	0	0	0	0	0	0	0	3	6	0	0	3	0	0	0	2	94	116	10	1.904	9.943	3.373	1.265	211	0.75	5.706
2-CHLOROANTHRAQUINONE	mol89	10.11	242.66	18.12	24.51	18.81	43.78	0.75	1.02	0.78	2.58	24	17	26	19	14	2	0	12	7	14	0	2	0	0	0	1	0	0	1	3	6	0	0	3	0	0	0	2	94	115	10	2.133	10.246	3.541	1.416	224	1	6.059
PROPANE, 1,2,2,3-TETRACHLORO-	mol90	16.53	181.87	8.2	11.83	9.48	20.69	0.75	1.08	0.86	2.96	11	7	10	6	0	0	0	0	4	3	0	0	0	0	0	4	0	0	4	0	0	0	0	0	0	0	0	0	28	28	21	1.379	8.143	3.224	3.703	34	1	3.143
METHANONE, (2-HYDROXY-4-METHOXYPHENYL)PHENYL-	mol91	7.87	228.26	19.12	29.28	19.93	42.83	0.66	1.01	0.69	2.52	29	17	30	18	13	1	0	12	12	14	0	3	0	0	0	0	0	0	0	2	2	0	0	2	0	0	0	0	84	97	11	2.448	11.522	4.914	2.413	266	1	7.588
DIVINYLBENZENE (p-)	mol92	6.51	130.2	12.99	19.42	13.81	21.33	0.65	0.97	0.69	2.13	20	10	20	10	8	2	0	6	10	10	0	0	0	0	0	0	0	0	0	1	1	0	0	1	0	0	0	0	44	48	9	1.922	6.816	3.02	1.587	100	0.75	5.2
DIVINYLBENZENE (m-)	mol93	6.51	130.2	12.99	19.42	13.81	21.33	0.65	0.97	0.69	2.13	20	10	20	10	8	2	0	6	10	10	0	0	0	0	0	0	0	0	0	1	1	0	0	1	0	0	0	0	44	48	9	1.922	6.816	3.02	1.587	100	0.75	5.2
DIBENZOFURAN	mol94	8.01	168.2	14.9	20.86	15.5	26.17	0.71	0.99	0.74	2.01	21	13	23	15	15	0	0	15	8	12	0	1	0	0	0	0	0	0	0	3	6	0	1	2	0	0	2	0	72	87	0	1.577	6.869	2.443	0.91	144	0.5	4.923
DIBENZOTHIOPHENE	mol95	8.77	184.27	15.48	20.61	16.69	24.5	0.74	0.98	0.79	1.88	21	13	23	15	15	0	0	15	8	12	0	0	0	1	0	0	0	0	0	3	6	0	1	2	0	0	2	0	72	87	0	1.577	7.22	2.642	1.006	144	0.5	4.923
N-(2-ETHYLHEXYL)-1-ISOPROPYL-4-METHYLBICYCLO[2,2	mol96	5.76	345.58	34.18	58.78	36.86	51.67	0.57	0.98	0.61	2.07	60	25	62	27	3	3	0	0	35	22	1	2	0	0	0	0	0	0	0	3	6	0	1	3	0	0	2	0	138	173	63	2.457	18.832	6.652	2.741	461	0.833	8.8
1-NAPHTHYLAMINE	mol97	7.16	143.2	13.39	19.64	14.05	23	0.67	0.98	0.7	2.09	20	11	21	12	11	0	0	11	9	10	1	0	0	0	0	0	0	0	0	2	3	0	0	2	0	0	0	1	56	65	2	1.495	6.377	2.366	0.995	99	0.667	4.273
DEET [N,N,-DIET-3-ME BENZAMIDE]	mol98	6.17	191.3	18.29	30.5	19.55	31	0.59	0.98	0.63	2.21	31	14	31	14	7	1	0	6	17	12	1	1	0	0	0	0	0	0	0	1	1	0	0	1	0	0	0	0	64	72	23	1.95	10.935	4.919	2.671	153	0.75	5.714
PHENYL XYLYLMETHANE	mol99	6.33	196.31	19.78	30.07	21.09	28.17	0.64	0.97	0.68	1.88	31	15	32	16	12	0	0	12	16	15	0	0	0	0	0	0	0	0	0	2	2	0	0	2	0	0	0	0	74	83	5	2.149	9.976	4.309	2.468	202	1	6.467
TRIS(1,3-DICHLOROISOPROPYL) PHOSPHATE	mol100	12.31	430.91	22.71	36.95	26.02	55.97	0.65	1.06	0.74	2.8	35	20	34	19	1	1	0	0	15	9	0	4	1	0	0	6	0	0	6	0	0	0	0	0	0	0	0	0	86	94	104	2.133	21.831	12.278	8.909	237	1	6.6
M-DIETHYLBENZENE	mol101	5.59	134.24	14.18	23.19	15.33	18.33	0.59	0.97	0.64	1.83	24	10	24	10	6	0	0	6	14	10	0	0	0	0	0	0	0	0	0	1	1	0	0	1	0	0	0	0	44	48	9	1.846	7.329	3.404	1.856	90	1	4.7
DI-N-BUTYL ETHER	mol102	4.82	130.26	13.89	26.28	15.31	16.5	0.51	0.97	0.57	1.83	27	9	26	8	0	0	0	0	18	8	0	1	0	0	0	0	0	0	0	0	0	0	0	0	0	0	0	0	30	28	17	2.281	8.961	7.961	7.961	96	1	6.222
2,2,4-TRIMETHYL-1,3-PENTANEDIOL	mol103	5.22	146.26	14.4	27.61	15.76	25.42	0.51	0.99	0.56	2.54	28	10	27	9	0	0	0	0	18	8	0	2	0	0	0	0	0	0	0	0	0	0	0	0	0	0	0	0	44	48	44	1.485	9.922	3.353	2.602	68	0.667	4.1
1,3,5-TRI-TERT-BUTYLBENZENE	mol104	5.14	246.48	26.97	46.25	29.42	32.75	0.56	0.96	0.61	1.82	48	18	48	18	6	0	0	6	30	18	0	0	0	0	0	0	0	0	0	1	1	0	0	1	0	0	0	0	96	108	91	1.459	15.279	4.401	3.858	180	0.5	5.333
TETRABUTYLTIN	mol105	6.55	347.23	28.8	50.74	34.08	26.41	0.54	0.96	0.64	1.55	53	17	52	16	0	0	0	0	36	16	0	0	0	0	0	0	0	1	0	0	0	0	0	0	0	0	0	0	68	72	65	2.205	17.844	11.908	8.543	192	1	6.353
PHOXIM	mol106	8.77	298.33	21.68	34.42	24.03	46.81	0.64	1.01	0.71	2.46	34	19	34	19	9	2	1	6	15	12	2	3	1	1	0	0	0	0	0	1	1	0	0	1	0	0	0	0	86	95	34	2.405	15.978	8.165	5.199	295	1	8
L-MENTHOL	mol107	5.04	156.3	16.49	30.16	18.07	21.83	0.53	0.97	0.58	1.98	31	11	31	11	0	0	0	0	20	10	0	1	0	0	0	0	0	0	0	1	1	0	0	1	0	0	0	0	52	58	18	1.936	9.052	3.574	2.195	95	1	4.545
BENZENEMETHANOL, 2,6-DICHLORO-	mol108	11.06	177.03	11.31	16.51	12.22	26.72	0.71	1.03	0.76	2.67	16	10	16	10	6	0	0	6	6	7	0	1	0	0	0	2	0	0	2	1	1	0	0	1	0	0	0	0	46	52	11	1.485	7.856	3.235	1.636	74	0.667	3.9
2-METHYL-4-CHLOROPHENOL	mol109	8.91	142.59	10.6	16.19	11.36	23.11	0.66	1.01	0.71	2.57	16	9	16	9	6	0	0	6	7	7	0	1	0	0	0	1	0	0	1	1	1	0	0	1	0	0	0	0	42	46	10	1.53	6.586	2.375	1.436	67	0.667	3.889
ETHYLIDENE NORBORNENE	mol110	5.72	120.21	12.59	20.3	13.57	15.33	0.6	0.97	0.65	1.7	21	9	22	10	2	2	0	0	12	9	0	0	0	0	0	0	0	0	0	2	3	0	2	1	0	0	0	0	48	57	3	1.53	5.28	1.729	0.658	75	0.667	3.889
TRIALLYLPHOSPHATE	mol111	7.52	218.21	16.71	29.35	18.59	37.81	0.58	1.01	0.64	2.7	29	14	28	13	4	4	0	0	15	9	0	4	1	0	0	0	0	0	0	0	0	0	0	0	0	0	0	0	56	58	44	2.217	13.338	7.715	6.464	153	1	6.214
4-(N,N-DIMETHYLAMINO)-1,2-DITHIOLANE	mol112	7.86	149.31	11.16	18.67	13.11	14	0.59	0.98	0.69	1.75	19	8	19	8	0	0	0	0	11	5	1	0	0	2	0	0	0	0	0	1	1	0	1	0	0	0	0	0	36	39	6	1.406	6.778	2.992	1.848	51	1	3.375
4-ISOPROPENYL-CHLOROBENZENE	mol113	8.03	152.63	12.69	18.74	13.66	22.11	0.67	0.99	0.72	2.21	19	10	19	10	7	1	0	6	9	9	0	0	0	0	0	1	0	0	1	1	1	0	0	1	0	0	0	0	46	50	11	1.971	7.355	2.888	1.869	88	1	4.6
3,4-DICHLOROBENZYL ALCOHOL	mol114	11.06	177.03	11.31	16.51	12.22	26.72	0.71	1.03	0.76	2.67	16	10	16	10	6	0	0	6	6	7	0	1	0	0	0	2	0	0	2	1	1	0	0	1	0	0	0	0	46	51	11	1.846	7.856	3.235	1.865	88	1	4.6
P-OCTYLPHENOL	mol115	5.58	206.36	21.09	36.05	22.83	29.83	0.57	0.97	0.62	1.99	37	15	37	15	6	0	0	6	22	14	0	1	0	0	0	0	0	0	0	1	1	0	0	1	0	0	0	0	64	67	12	2.74	12.252	7.47	5.583	273	1	9.267
CHLORNITROFEN	mol116	12.74	318.54	19.02	26.59	19.99	53.83	0.76	1.06	0.8	2.83	25	19	26	20	14	2	0	12	6	12	1	3	0	0	0	3	0	0	3	2	2	0	0	2	0	0	0	0	96	110	27	2.505	14.245	5.86	3.435	333	0.833	8.579
2-HYDROXY-4-N-OCTOXYBENZOPHENONE	mol117	6.53	326.47	30.31	49.47	32.26	53.33	0.61	0.99	0.65	2.22	50	24	51	25	13	1	0	12	26	21	0	3	0	0	0	0	0	0	0	2	2	0	0	2	0	0	0	0	112	125	18	3.146	18.379	10.019	5.886	640	0.889	13
1,3,5-TRICHLORO-2-NITROBENZENE	mol118	16.17	226.44	11.32	15.49	12.01	39	0.81	1.11	0.86	3.25	14	12	14	12	8	2	0	6	2	6	1	2	0	0	0	3	0	0	3	1	1	0	0	1	0	0	0	0	58	66	27	1.888	9.735	3.577	2.086	102	1	4.5
3-NITRO-P-CRESOL	mol119	8.51	153.15	11.32	18.73	11.65	35	0.63	1.04	0.65	3.18	18	11	18	11	8	2	0	6	7	7	1	3	0	0	0	0	0	0	0	1	1	0	0	1	0	0	0	0	52	58	18	1.495	7.856	2.782	1.609	89	0.667	4.273
2,4-DICHLORO-1-NAPHTHOL	mol120	11.21	213.06	14.31	19.51	15.22	32.56	0.75	1.03	0.8	2.5	19	13	20	14	11	0	0	11	6	10	0	1	0	0	0	2	0	0	2	2	3	0	0	2	0	0	0	1	68	81	10	1.738	8.815	3.18	1.392	126	1	4.692
ACENAPHTHYLENE	mol121	7.61	152.2	14.39	19.53	15.05	22.67	0.72	0.98	0.75	1.89	20	12	22	14	12	1	0	11	8	12	0	0	0	0	0	0	0	0	0	3	7	0	1	2	0	0	2	1	68	83	0	1.459	6.013	1.978	0.704	114	0.667	4.167
EPN	mol122	9.24	323.33	23.2	35.65	25.48	53.97	0.66	1.02	0.73	2.57	35	21	36	22	15	3	0	12	14	14	1	4	1	1	0	0	0	0	0	2	2	0	0	2	0	0	0	0	104	119	22	2.529	15.964	7.033	4.037	371	0.833	8.667
2-NAPHTHYLISOBUTYL ETHER	mol123	6.46	200.3	19.29	30.4	20.55	29.33	0.62	0.98	0.66	1.96	31	15	32	16	11	0	0	11	16	14	0	1	0	0	0	0	0	0	0	2	3	0	0	2	0	0	0	1	74	83	8	2.322	10.189	4.455	2.571	218	0.8	7
NAPHTHALENE, 1-METHOXY-	mol124	7.19	158.21	14.5	21.75	15.26	24.5	0.66	0.99	0.69	2.04	22	12	23	13	11	0	0	11	10	11	0	1	0	0	0	0	0	0	0	2	3	0	0	2	0	0	0	1	60	70	3	1.73	7.319	2.956	1.225	119	1	4.75
1,5-DIAMINONAPHTHALENE	mol125	7.19	158.22	14.38	21.74	15.06	26.67	0.65	0.99	0.68	2.22	22	12	23	13	11	0	0	11	10	10	2	0	0	0	0	0	0	0	0	2	3	0	0	2	0	0	0	1	62	73	5	1.459	7.282	2.59	1.108	108	0.667	4.333
N-(3,4-DICHLOROPHENYL)-N'-[2'-(4"-CHLORO-2"-SULF	mol126	12.14	522.2	31.62	45.4	33.69	87.53	0.74	1.06	0.78	2.82	43	31	45	33	21	3	0	18	12	19	2	5	0	1	0	4	0	0	4	3	3	0	0	3	0	0	0	0	162	186	66	2.906	23.939	9.83	6.394	758	0.875	11.742
NONYLPHENOL	mol127	5.51	220.39	22.69	38.93	24.59	31.33	0.57	0.97	0.61	1.96	40	16	40	16	6	0	0	6	24	15	0	1	0	0	0	0	0	0	0	1	1	0	0	1	0	0	0	0	68	72	13	2.703	13.248	8.347	5.753	300	1	9.5
DIISOPROPYLBENZENE	mol128	5.41	162.3	17.38	28.95	18.85	22	0.58	0.97	0.63	1.83	30	12	30	12	6	0	0	6	18	12	0	0	0	0	0	0	0	0	0	1	1	0	0	1	0	0	0	0	56	63	21	1.459	9.31	3.751	2.105	98	0.667	4.333
TRICHLOROBIPHENYL	mol129	11.71	257.54	17.09	22.39	18.38	34.67	0.78	1.02	0.84	2.31	22	15	23	16	12	0	0	12	7	12	0	0	0	0	0	3	0	0	3	2	2	0	0	2	0	0	0	0	76	89	10	1.889	10.805	4.434	2.12	175	0.75	5.667
DICHLOROBIPHENYL	mol130	10.14	223.1	16.39	22.07	17.52	30.89	0.75	1	0.8	2.21	22	14	23	15	12	0	0	12	8	12	0	0	0	0	0	2	0	0	2	2	2	0	0	2	0	0	0	0	70	81	5	1.842	9.564	4.031	1.941	162	0.75	5.571
3-METHYL-4-NITROPHENOL	mol131	8.51	153.15	11.32	18.73	11.65	35	0.63	1.04	0.65	3.18	18	11	18	11	8	2	0	6	7	7	1	3	0	0	0	0	0	0	0	1	1	0	0	1	0	0	0	0	52	58	18	1.936	7.856	2.782	1.609	95	1	4.545
terphenyl	mol132	7.2	230.32	22.18	31.19	23.33	34.67	0.69	0.97	0.73	1.93	32	18	34	20	18	0	0	18	14	18	0	0	0	0	0	0	0	0	0	3	3	0	0	3	0	0	0	0	92	106	0	2.503	10.794	4.888	2.358	334	0.833	8.444
N-ME-3,5-DIMETHYLPHENYL CARBAMATE	mol133	6.89	179.24	15.6	26.06	16.48	31.67	0.6	1	0.63	2.44	26	13	26	13	7	1	0	6	13	10	1	2	0	0	0	0	0	0	0	1	1	0	0	1	0	0	0	0	60	65	20	1.95	9.903	4.168	2.974	144	0.75	5.769
HEXACHLOROBIPHENYL	mol134	16.4	360.86	19.2	23.36	20.95	46	0.87	1.06	0.95	2.56	22	18	23	19	12	0	0	12	4	12	0	0	0	0	0	6	0	0	6	2	2	0	0	2	0	0	0	0	94	113	37	2.197	14.563	5.649	2.717	256	0.8	7
3,5-DI-TERT-BUTYLBIPHENYL-4-OL	mol135	6.01	282.46	28.28	45.81	30.35	42.83	0.6	0.97	0.65	2.04	47	21	48	22	12	0	0	12	26	20	0	1	0	0	0	0	0	0	0	2	2	0	0	2	0	0	0	0	112	130	54	2.089	15.785	5.308	3.357	284	1	6.762
DIBENZYLTOLUENE	mol136	6.64	272.41	26.98	39.84	28.61	39.33	0.66	0.97	0.7	1.87	41	21	43	23	18	0	0	18	20	21	0	0	0	0	0	0	0	0	0	3	3	0	0	3	0	0	0	0	106	120	2	2.737	13.637	6.408	3.606	451	0.857	9.905
TETRACHLOROBIPHENYL	mol137	13.27	291.98	17.79	22.71	19.24	38.44	0.81	1.03	0.87	2.4	22	16	23	17	12	0	0	12	6	12	0	0	0	0	0	4	0	0	4	2	2	0	0	2	0	0	0	0	82	97	17	2.127	12.052	4.839	2.328	205	1	6.25
TRIS(P-ISOPROPYLPHENYL)PHOSPHATE	mol138	6.96	452.57	40.09	64.31	43.44	68.31	0.62	0.99	0.67	2.13	65	32	67	34	19	1	0	18	33	27	0	4	1	0	0	0	0	0	0	3	3	0	0	3	0	0	0	0	164	187	59	2.85	24.422	10.597	6.887	726	1	10.969
ETHYLSTYRENE (m-isomer only)	mol139	6.01	132.22	13.59	21.3	14.57	19.83	0.62	0.97	0.66	1.98	22	10	22	10	7	1	0	6	12	10	0	0	0	0	0	0	0	0	0	1	1	0	0	1	0	0	0	0	44	48	9	1.846	7.073	3.211	1.719	90	1	4.7
ETHYLSTYRENE (p-isomer only)	mol140	6.01	132.22	13.59	21.3	14.57	19.83	0.62	0.97	0.66	1.98	22	10	22	10	7	1	0	6	12	10	0	0	0	0	0	0	0	0	0	1	1	0	0	1	0	0	0	0	44	48	9	1.922	7.073	3.211	1.719	100	0.75	5.2
2-ISOPROPYL-4-METHYL-6-HYDROXYPYRIMIDINE	mol141	6.62	152.22	13.49	22.95	14.27	26.33	0.59	1	0.62	2.39	23	11	23	11	6	0	0	6	12	8	2	1	0	0	0	0	0	0	0	1	1	0	0	1	0	0	0	0	52	57	18	1.349	8.151	2.972	1.987	91	0.667	4.364
OCTADECENYLSUCCINIC ACID	mol142	5.59	368.62	36	64.98	39.05	60.67	0.55	0.98	0.59	2.33	66	26	65	25	3	3	0	0	40	22	0	4	0	0	0	0	0	0	0	0	0	0	0	0	0	0	0	0	104	105	70	3.412	25.013	18.794	18.633	818	0.909	16.615
1-OCTADECANETHIOL	mol143	5.03	286.63	30.45	54.86	34.11	30.72	0.53	0.96	0.6	1.62	57	19	56	18	0	0	0	0	38	18	0	0	0	1	0	0	0	0	0	0	0	0	0	0	0	0	0	0	70	68	37	3.301	19.351	18.351	18.351	486	1	13.737
CHLORPYRIFOS	mol144	12.09	350.6	19.79	30.29	22.6	45.97	0.68	1.04	0.78	2.55	29	18	29	18	7	1	0	6	11	9	1	3	1	1	0	3	0	0	3	1	1	0	0	1	0	0	0	0	86	97	47	2.224	16.599	7.36	4.875	247	0.8	7.167
ISOPROPYLNAPHTHALENE	mol145	6.31	170.27	17.18	26.19	18.33	24.33	0.64	0.97	0.68	1.87	27	13	28	14	11	0	0	11	14	13	0	0	0	0	0	0	0	0	0	2	3	0	0	2	0	0	0	1	66	77	6	1.776	8.306	3.214	1.442	130	1	4.846
CYCLODODECANE	mol146	4.68	168.36	19.17	34.6	21.14	18	0.53	0.96	0.59	1.5	36	12	36	12	0	0	0	0	24	12	0	0	0	0	0	0	0	0	0	1	1	0	0	0	0	0	0	0	48	48	0	0	10.083	7.639	6.25	144	0	6
BIS(2-ETHYLHEXYL)PHOSPHATE	mol147	5.84	321.47	29.39	54.25	32.82	47.47	0.53	0.99	0.6	2.26	55	21	54	20	1	1	0	0	34	16	0	4	1	0	0	0	0	0	0	0	0	0	0	0	0	0	0	0	88	92	73	2.869	20.961	12.5	11.216	412	1	10.619
ALDRIN	mol148	14.03	364.9	20.39	27.13	22.48	42.58	0.78	1.04	0.86	2.37	26	18	29	21	2	2	0	0	8	12	0	0	0	0	0	6	0	0	6	4	10	0	4	2	0	1	2	1	120	166	37	1.496	12.9	3.33	1.03	198	0.5	4.944
PERFLUOROTRIBUTYLAMINE	mol149	16.78	671.12	23.76	52.43	21.22	233	0.59	1.31	0.53	5.83	40	40	39	39	0	0	0	0	0	12	1	0	0	0	27	0	0	0	27	0	0	0	0	0	0	0	0	0	228	288	766	2.35	38.208	9.102	4.885	609	1	8.225
PROPANE, 1,3-DIBROMO-2,2-BIS(BROMOMETHYL)-	mol150	22.81	387.73	12.93	17.22	14.98	18.25	0.76	1.01	0.88	2.03	17	9	16	8	0	0	0	0	8	5	0	0	0	0	0	0	4	0	4	0	0	0	0	0	0	0	0	0	36	40	33	1.392	10.922	5.557	3.213	48	1	3.333
2-CHLOROETHYLBENZHYDRYL ETHER	mol151	7.71	246.75	21	31.72	22.4	35.28	0.66	0.99	0.7	2.08	32	17	33	18	12	0	0	12	15	15	0	1	0	0	0	1	0	0	1	2	2	0	0	2	0	0	0	0	80	90	5	2.162	12.153	6.43	3.32	222	1	6.353
1,3-PROPANEDIOL, 2,2-BIS(BRME)-	mol152	13.79	261.95	11.78	19.41	13.18	24.75	0.62	1.02	0.69	2.75	19	9	18	8	0	0	0	0	10	5	0	2	0	0	0	0	2	0	2	0	0	0	0	0	0	0	0	0	36	40	33	1.392	9.883	4.661	2.536	48	1	3.333
DIURON	mol153	9.71	233.11	15.89	24.6	16.99	36.39	0.66	1.02	0.71	2.6	24	14	24	14	7	1	0	6	10	9	2	1	0	0	0	2	0	0	2	1	1	0	0	1	0	0	0	0	66	73	29	2.217	11.464	4.753	3.242	170	1	6.357
LINURON	mol154	9.96	249.11	16.4	25.92	17.44	39.89	0.66	1.04	0.7	2.66	25	15	25	15	7	1	0	6	10	9	2	2	0	0	0	2	0	0	2	1	1	0	0	1	0	0	0	0	70	78	30	2.257	12.42	5.439	3.443	204	0.8	7.067
DIAZINON	mol155	7.61	304.39	23.47	40.07	26.32	42.31	0.59	1	0.66	2.23	40	19	40	19	7	1	0	6	21	12	2	3	1	1	0	0	0	0	0	1	1	0	0	1	0	0	0	0	90	100	52	2.249	16.677	7.417	5.25	266	0.8	7.316
5-CHLORO-2-(2,4-DICHLOROPHENOXY)PHENOL	mol156	12.06	289.54	18.12	25.04	19.29	43.83	0.75	1.04	0.8	2.58	24	17	25	18	12	0	0	12	7	12	0	2	0	0	0	3	0	0	3	2	2	0	0	2	0	0	0	0	86	98	17	2.352	12.672	5.247	3.116	270	1	7.706
TRIISOPROPYLNAPHTHALENE	mol157	5.65	254.45	26.77	43.49	28.9	34.33	0.59	0.97	0.64	1.81	45	19	46	20	11	0	0	11	26	19	0	0	0	0	0	0	0	0	0	2	3	0	0	2	0	0	0	1	98	117	46	1.799	14.118	5.366	2.54	225	0.75	5.895
2,4,6-TRIBROMOPHENYL(2-METHYL-2,3-DIBROMOPROPYL)	mol158	21.79	544.69	20.12	25.66	22.55	34.17	0.8	1.03	0.9	2.14	25	16	25	16	6	0	0	6	9	10	0	1	0	0	0	0	5	0	5	1	1	0	0	1	0	0	0	0	78	87	41	2.227	15.641	6.664	5.012	217	0.8	7.063
DIHEPTYL PHTHALATE	mol159	6.04	362.56	34.21	59.33	36.76	57.67	0.57	0.99	0.61	2.22	60	26	60	26	8	2	0	6	34	22	0	4	0	0	0	0	0	0	0	1	1	0	0	1	0	0	0	0	112	121	49	3.181	22.534	14.641	9.694	700	0.9	13.846
HEXABROMOPHENYLETHER	mol160	27.98	643.56	22.01	24.12	24.38	41.33	0.96	1.05	1.06	2.18	23	19	24	20	12	0	0	12	4	12	0	1	0	0	0	0	6	0	6	2	2	0	0	2	0	0	0	0	98	115	37	2.249	16.653	7.03	3.931	283	0.8	7.316
N-ME O-SEC-BUPHENYL CARBAMATE	mol161	6.48	207.3	18.8	31.83	20.01	34.83	0.59	0.99	0.63	2.32	32	15	32	15	7	1	0	6	17	12	1	2	0	0	0	0	0	0	0	1	1	0	0	1	0	0	0	0	68	76	26	2.149	11.891	5.639	3.151	179	1	6.267
DIISOPROPYLNAPHTHALENE	mol162	5.9	212.36	21.98	34.84	23.61	29.33	0.61	0.97	0.66	1.83	36	16	37	17	11	0	0	11	20	16	0	0	0	0	0	0	0	0	0	2	3	0	0	2	0	0	0	1	82	97	21	1.906	11.195	4.289	2.003	182	0.75	5.625
2-(2'-HYDROXY-3',5'-DI-T-BUTYLPHENYL)-5-CHLOROBE	mol163	7.3	357.92	30.77	48.68	32.7	54.28	0.63	0.99	0.67	2.17	49	25	51	27	16	0	0	16	24	20	3	1	0	0	0	1	0	0	1	3	4	0	1	2	0	0	1	0	140	166	69	2.419	18.063	5.91	3.477	427	1	8.24
N,N'-DIOCTADECYLUREA	mol164	4.87	565.15	61.62	112.22	67.64	68.67	0.53	0.97	0.58	1.72	116	40	115	39	1	1	0	0	76	37	2	1	0	0	0	0	0	0	0	0	0	0	0	0	0	0	0	0	156	155	82	4.303	39.597	36.623	36.597	2205	1	28.525
DISPERSE ORANGE 73	mol165	8.21	443.5	35.8	54.89	36.94	85	0.66	1.02	0.68	2.58	54	33	56	35	23	4	1	18	21	24	5	4	0	0	0	0	0	0	0	3	3	0	0	3	0	0	0	0	160	180	23	3.43	23.595	12.095	7.243	1059	1	15.333
1,2-DIBROMODECANE	mol166	9.38	300.1	18.75	31.18	21.08	20.83	0.59	0.97	0.66	1.74	32	12	31	11	0	0	0	0	20	10	0	0	0	0	0	0	2	0	2	0	0	0	0	0	0	0	0	0	44	43	26	2.522	12.961	10.045	9.961	167	1	7.833
4'-n-HEXYL-4-CYANOBIPHENYL	mol167	6.42	263.41	25.97	39.94	27.62	40.67	0.63	0.97	0.67	2.03	41	20	42	21	13	0	1	12	21	19	1	0	0	0	0	0	0	0	0	2	2	0	0	2	0	0	0	0	94	105	13	2.946	14.346	7.506	4.232	457	0.875	11.15
2,6-DI-T-BUTYL-4-ETHYLPHENOL	mol168	5.45	234.42	24.28	41.81	26.35	34.67	0.56	0.97	0.61	2.04	43	17	43	17	6	0	0	6	26	16	0	1	0	0	0	0	0	0	0	1	1	0	0	1	0	0	0	0	88	101	74	1.484	14.244	4.454	3.098	169	0.5	5.294
ETHOXYLATED TETRABROMOBISPHENOL A	mol169	13.45	631.99	32.56	47.83	35.36	62.58	0.69	1.02	0.75	2.32	47	27	48	28	12	0	0	12	20	19	0	4	0	0	0	0	4	0	4	2	2	0	0	2	0	0	0	0	136	160	77	2.995	23.486	10.301	5.635	636	1	11.704
2,2',3,3'-TETRACHLORO-4,4'-DIAMINODIPHENYLMETHAN	mol170	11.59	336.05	21.38	29.8	23.01	47.28	0.74	1.03	0.79	2.49	29	19	30	20	12	0	0	12	10	13	2	0	0	0	0	4	0	0	4	2	2	0	0	2	0	0	0	0	98	116	37	2.379	14.906	5.87	2.992	304	1	7.842
1,8-NAPHTHALENEDIAMINE	mol171	7.19	158.22	14.38	21.74	15.06	26.67	0.65	0.99	0.68	2.22	22	12	23	13	11	0	0	11	10	10	2	0	0	0	0	0	0	0	0	2	3	0	0	2	0	0	0	1	62	73	5	1.459	7.282	2.59	1.108	108	0.667	4.333
2,6-DICYCLOEHXYLPHENOL	mol172	5.74	258.44	26.28	43.81	28.35	34.67	0.58	0.97	0.63	1.82	45	19	47	21	6	0	0	6	26	18	0	1	0	0	0	0	0	0	0	3	3	0	0	3	0	0	0	0	98	115	2	2.458	13.178	6.089	2.865	315	1	7.632
2-(1,3-DIHYDRO-3-OXO-2H-INDOL-2-YLIDENE)-1,2-DI*	mol173	8.74	262.28	21.4	30.39	21.97	48.33	0.71	1.01	0.73	2.42	30	20	33	23	15	3	0	12	10	16	2	2	0	0	0	0	0	0	0	4	6	0	2	2	0	0	2	0	114	141	5	2.246	11.295	3.972	1.533	324	0.8	7.2
N-CYCLOHEXYL-N-NITROSO HYDROXYLAMINE	mol174	6.55	144.2	12	22.28	12.73	26.83	0.55	1.01	0.58	2.68	22	10	22	10	1	1	0	0	12	6	2	2	0	0	0	0	0	0	0	1	1	0	0	1	0	0	0	0	44	48	7	1.846	7.637	3.64	2.024	90	1	4.7
1,5,9-CYCLODODECATRIENE	mol175	5.41	162.3	17.38	28.95	18.85	21	0.58	0.97	0.63	1.75	30	12	30	12	3	3	0	0	18	12	0	0	0	0	0	0	0	0	0	1	1	0	0	0	0	0	0	0	48	48	0	0	9.31	6.902	5.551	144	0	6
CIS-DECAHYDRONAPHTHALENE	mol176	4.94	138.28	15.38	26.95	16.85	14.67	0.55	0.96	0.6	1.47	28	10	29	11	0	0	0	0	18	10	0	0	0	0	0	0	0	0	0	2	3	0	0	2	0	0	0	1	50	57	0	1.522	6.694	2.939	1.383	90	0.667	4.2
TRANS-DECAHYDRONAPHTHALENE	mol177	4.94	138.28	15.38	26.95	16.85	14.67	0.55	0.96	0.6	1.47	28	10	29	11	0	0	0	0	18	10	0	0	0	0	0	0	0	0	0	2	3	0	0	2	0	0	0	1	50	57	0	1.522	6.694	2.939	1.383	90	0.667	4.2
2,6-dichlorobenzoic acid	mol178	12.73	191.01	11.22	15.95	11.91	33.89	0.75	1.06	0.79	3.08	15	11	15	11	7	1	0	6	4	7	0	2	0	0	0	2	0	0	2	1	1	0	0	1	0	0	0	0	52	59	18	1.539	8.524	3.217	1.713	83	0.667	4
2,3,6-trichlorobenzoic acid	mol179	15.03	225.45	11.92	16.28	12.77	37.67	0.79	1.09	0.85	3.14	15	12	15	12	7	1	0	6	3	7	0	2	0	0	0	3	0	0	3	1	1	0	0	1	0	0	0	0	58	67	27	1.483	9.8	3.619	1.917	96	0.667	4.25
2-AMINOPYRIDINE	mol180	7.24	94.13	8.18	12.97	8.53	16.67	0.63	1	0.66	2.38	13	7	13	7	6	0	0	6	6	5	2	0	0	0	0	0	0	0	0	1	1	0	0	1	0	0	0	0	30	31	2	0.863	4.28	1.712	0.981	45	0.333	3.286
CHLOROBENZILATE	mol181	9.29	325.2	23.72	35.7	25.17	53.81	0.68	1.02	0.72	2.56	35	21	36	22	13	1	0	12	14	16	0	3	0	0	0	2	0	0	2	2	2	0	0	2	0	0	0	0	106	125	29	2.398	15.989	6.583	3.273	320	1	7.524
C.I. DISPERSE YELLOW 42	mol182	9.01	369.43	27.7	41.99	29.05	70.25	0.68	1.02	0.71	2.7	41	26	43	28	22	4	0	18	15	18	3	4	0	1	0	0	0	0	0	3	3	0	0	3	0	0	0	0	134	154	18	2.892	17.924	7.561	4.407	584	1	10.577
TRIMETHYL PHOSPHATE	mol183	8.24	140.09	8.92	17.7	10.31	24.31	0.52	1.04	0.61	3.04	17	8	16	7	1	1	0	0	9	3	0	4	1	0	0	0	0	0	0	0	0	0	0	0	0	0	0	0	32	34	26	1.406	8.117	3.204	2.303	41	1	3.25
2,4-dinitrophenol	mol184	10.83	184.12	11.14	18.72	11.05	49	0.66	1.1	0.65	3.77	17	13	17	13	10	4	0	6	4	6	2	5	0	0	0	0	0	0	0	1	1	0	0	1	0	0	0	0	62	70	30	1.826	9.413	3.369	1.916	123	1	5
1,2,3-TRIMETHYLBENZENE	mol185	5.72	120.21	12.59	20.3	13.57	17	0.6	0.97	0.65	1.89	21	9	21	9	6	0	0	6	12	9	0	0	0	0	0	0	0	0	0	1	1	0	0	1	0	0	0	0	42	47	10	0.918	6.342	2.219	1.126	63	0.333	3.667
2,3-DIBROMOSUCCINIC ACID	mol186	7.39	192.23	16.12	26.28	16.93	37.5	0.62	1.01	0.65	2.68	26	14	26	14	8	2	0	6	12	11	0	3	0	0	0	0	0	0	0	1	1	0	0	1	0	0	0	0	62	66	15	2.271	10.612	5.303	3.869	193	0.8	7.071
2,4,6-TRIMETHYLPHENOL	mol187	6.19	136.21	13.1	21.63	14.02	22.67	0.6	0.98	0.64	2.27	22	10	22	10	6	0	0	6	12	9	0	1	0	0	0	0	0	0	0	1	1	0	0	1	0	0	0	0	48	54	17	1.371	7.291	2.429	1.383	76	0.667	4
4,6-DINITRO-O-CRESOL	mol188	9.91	198.15	12.74	21.61	12.81	50.67	0.64	1.08	0.64	3.62	20	14	20	14	10	4	0	6	6	7	2	5	0	0	0	0	0	0	0	1	1	0	0	1	0	0	0	0	68	78	41	1.577	10.406	3.595	1.994	134	0.5	5.071
M-CYMENE	mol189	5.59	134.24	14.18	23.19	15.33	18.67	0.59	0.97	0.64	1.87	24	10	24	10	6	0	0	6	14	10	0	0	0	0	0	0	0	0	0	1	1	0	0	1	0	0	0	0	46	50	11	1.522	7.329	2.87	1.856	80	0.667	4.2
N,N'-DICYCLOHEXYLCARBODIIMIDE	mol190	5.58	206.37	20.97	36.04	22.63	26.17	0.57	0.97	0.61	1.74	37	15	38	16	2	2	0	0	22	13	2	0	0	0	0	0	0	0	0	2	2	0	0	2	0	0	0	0	70	76	0	2.44	10.893	6.078	3.796	252	1	7.933
METHYLCHLOROANILINE	mol191	8.33	141.61	11.09	16.96	11.91	21.11	0.65	1	0.7	2.35	17	9	17	9	6	0	0	6	8	7	1	0	0	0	0	1	0	0	1	1	1	0	0	1	0	0	0	0	42	47	10	0.918	6.586	2.375	1.231	63	0.333	3.667
1,3-DICHLOROBENZENE	mol192	12.25	147	9.2	12.3	10	19.56	0.77	1.02	0.83	2.44	12	8	12	8	6	0	0	6	4	6	0	0	0	0	0	2	0	0	2	1	1	0	0	1	0	0	0	0	36	38	5	1	5.921	2.377	1.677	54	0.333	3.5
CHLOROCYCLOHEXANE	mol193	6.59	118.62	10.29	17.63	11.43	12.94	0.57	0.98	0.63	1.85	18	7	18	7	0	0	0	0	11	6	0	0	0	0	0	1	0	0	1	1	1	0	0	1	0	0	0	0	30	31	2	0.863	5.423	2.558	1.682	45	0.333	3.286
PHENOL, 2-METHYL-5-NITRO-	mol194	8.51	153.15	11.32	18.73	11.65	35	0.63	1.04	0.65	3.18	18	11	18	11	8	2	0	6	7	7	1	3	0	0	0	0	0	0	0	1	1	0	0	1	0	0	0	0	52	58	18	1.868	7.856	2.782	1.609	99	1	4.727
DIISOPENTYL ETHER	mol195	4.8	158.32	17.09	32.05	18.83	20.17	0.52	0.97	0.57	1.83	33	11	32	10	0	0	0	0	22	10	0	1	0	0	0	0	0	0	0	0	0	0	0	0	0	0	0	0	42	40	29	2.187	10.961	6.658	9.961	126	1	6.545
N-HEXADECANE	mol196	4.53	226.5	26.16	48.02	28.94	25	0.52	0.96	0.58	1.56	50	16	49	15	0	0	0	0	34	16	0	0	0	0	0	0	0	0	0	0	0	0	0	0	0	0	0	0	58	56	32	3	16	15	15.077	338	0.875	11.5
2,6-DI-SEC-BUTYLPHENOL	mol197	5.58	206.36	21.09	36.05	22.83	30.67	0.57	0.97	0.62	2.04	37	15	37	15	6	0	0	6	22	14	0	1	0	0	0	0	0	0	0	1	1	0	0	1	0	0	0	0	70	81	34	2.174	12.252	5.316	2.599	175	1	6.133
2,4-DICHLOROANILINE	mol198	11.57	162.02	10.19	14.4	11.01	23.22	0.73	1.03	0.79	2.58	14	9	14	9	6	0	0	6	5	6	1	0	0	0	0	2	0	0	2	1	1	0	0	1	0	0	0	0	42	46	10	1.53	6.867	2.56	1.578	67	0.667	3.889
M-NITROANISOLE	mol199	8.51	153.15	11.32	18.73	11.65	32.83	0.63	1.04	0.65	2.98	18	11	18	11	8	2	0	6	7	7	1	3	0	0	0	0	0	0	0	1	1	0	0	1	0	0	0	0	50	55	14	1.868	7.856	3.235	1.834	101	1	4.818
DI-2-NAPHTHYL DISULFIDE	mol200	8.85	318.48	26.36	35.34	28.63	41.67	0.73	0.98	0.8	1.89	36	22	39	25	22	0	0	22	14	20	0	0	0	2	0	0	0	0	0	4	6	0	0	4	0	0	0	2	118	138	0	2.732	13.745	6.075	3.017	506	0.857	10.182
carbon tetrachloride	mol201	30.76	153.81	5	6.06	5.95	17.69	1	1.21	1.19	3.54	5	5	4	4	0	0	0	0	0	1	0	0	0	0	0	4	0	0	4	0	0	0	0	0	0	0	0	0	20	16	17	0.722	6.143	1.73	0	12	1	1.8
bis(tri-N-butyltin) oxide	mol202	7.36	596.2	44.74	77.86	53.76	43.32	0.55	0.96	0.66	1.6	81	27	80	26	0	0	0	0	54	24	0	1	0	0	0	0	0	2	0	0	0	0	0	0	0	0	0	0	114	124	149	2.383	28.649	18.421	12.833	406	1	8.185
B,B,B-trichloro-T-butanol	mol203	11.83	177.46	9.6	15.72	10.84	24.83	0.64	1.05	0.72	3.1	15	8	14	7	0	0	0	0	7	4	0	1	0	0	0	3	0	0	3	0	0	0	0	0	0	0	0	0	38	40	40	0.811	8.818	2.212	2.806	34	0.5	2.75
2,3-DICHLOROPHENOL	mol204	12.54	163	9.71	13.63	10.45	25.22	0.75	1.05	0.8	2.8	13	9	13	9	6	0	0	6	4	6	0	1	0	0	0	2	0	0	2	1	1	0	0	1	0	0	0	0	42	47	10	0.918	6.867	2.56	1.357	63	0.333	3.667
N-METHYLACETANILIDE	mol205	6.78	149.21	13.49	21.85	14.27	26.33	0.61	0.99	0.65	2.39	22	11	22	11	7	1	0	6	11	9	1	1	0	0	0	0	0	0	0	1	1	0	0	1	0	0	0	0	50	55	12	1.868	7.959	3.308	1.887	101	1	4.818
2,3,4,6-tetrachlorophenol	mol206	17.84	231.88	11.11	14.27	12.17	32.78	0.85	1.1	0.94	2.98	13	11	13	11	6	0	0	6	2	6	0	1	0	0	0	4	0	0	4	1	1	0	0	1	0	0	0	0	54	63	26	1.322	9.413	3.369	1.732	89	0.667	4.273
M-BROMOPHENOL	mol207	13.31	173.01	9.39	13.21	10.09	20.08	0.72	1.02	0.78	2.51	13	8	13	8	6	0	0	6	5	6	0	1	0	0	0	0	1	0	1	1	1	0	0	1	0	0	0	0	36	38	5	1	5.793	2.288	1.601	54	0.333	3.5
3,5-DICHLOROPHENOL	mol208	12.54	163	9.71	13.63	10.45	25.22	0.75	1.05	0.8	2.8	13	9	13	9	6	0	0	6	4	6	0	1	0	0	0	2	0	0	2	1	1	0	0	1	0	0	0	0	42	45	10	0.918	6.867	2.56	1.858	63	0.333	3.667
1-CHLORO-2-(1,2-ETHANEDIOL)BENZENE	mol209	8.63	172.62	12.71	20.4	13.57	30.28	0.64	1.02	0.68	2.75	20	11	20	11	6	0	0	6	9	8	0	2	0	0	0	1	0	0	1	1	1	0	0	1	0	0	0	0	50	56	12	1.79	8.524	3.714	1.928	99	1	4.727
3-methyl-4-chlorophenol	mol210	8.91	142.59	10.6	16.19	11.36	23.11	0.66	1.01	0.71	2.57	16	9	16	9	6	0	0	6	7	7	0	1	0	0	0	1	0	0	1	1	1	0	0	1	0	0	0	0	42	46	10	1.53	6.586	2.375	1.436	67	0.667	3.889
diethyl ether	mol211	4.94	74.14	7.5	14.75	8.26	10.5	0.5	0.98	0.55	2.1	15	5	14	4	0	0	0	0	10	4	0	1	0	0	0	0	0	0	0	0	0	0	0	0	0	0	0	0	14	12	9	1.522	4.961	3.961	3.961	24	1	3.2
3-NITROPHTHALIC ACID	mol212	10.56	211.14	13.26	21.83	13.26	56.33	0.66	1.09	0.66	3.76	20	15	20	15	10	4	0	6	5	8	1	6	0	0	0	0	0	0	0	1	1	0	0	1	0	0	0	0	72	83	46	1.746	11.141	4.064	2.11	139	1	4.933
dimethoate	mol213	9.55	229.29	14.17	24.51	16.91	31.97	0.59	1.02	0.7	2.66	24	12	23	11	2	2	0	0	12	5	1	3	1	2	0	0	0	0	0	0	0	0	0	0	0	0	0	0	50	53	42	1.888	12.558	6.08	5.028	120	0.75	5.75
dieldrin	mol214	14.11	380.9	20.9	28.45	22.93	44.75	0.77	1.05	0.85	2.36	27	19	31	23	1	1	0	0	8	12	0	1	0	0	0	6	0	0	6	5	15	1	4	3	1	1	2	2	134	189	37	1.529	12.91	3.192	1.008	228	0.5	5.158
BENZOIC ACID, 2-BENZOYL-, METHYL ESTER	mol215	8.01	240.27	20.12	30.28	20.93	45.83	0.67	1.01	0.7	2.55	30	18	31	19	14	2	0	12	12	15	0	3	0	0	0	0	0	0	0	2	2	0	0	2	0	0	0	0	88	102	12	2.213	12.217	5.39	2.551	260	0.8	7.056
TRIHEXYLSILANOL	mol216	5.01	300.67	31.89	57.78	36.74	35.19	0.53	0.96	0.61	1.76	60	20	59	19	0	0	0	0	40	18	0	1	0	0	0	0	0	1	0	0	0	0	0	0	0	0	0	0	80	82	62	2.733	20.481	14.419	12.939	337	1	9.2
1,2,3,4,5,6-HEXACHLOROCYCLOHEXANE	mol217	16.16	290.82	13.79	19.24	15.72	32.67	0.77	1.07	0.87	2.72	18	12	18	12	0	0	0	0	6	6	0	0	0	0	0	6	0	0	6	1	1	0	0	1	0	0	0	0	60	72	37	1	11.787	4.489	2.224	102	0.25	4.5
PENTACHLOROBENZENE	mol218	20.86	250.32	11.3	13.27	12.57	30.89	0.94	1.11	1.05	2.81	12	11	12	11	6	0	0	6	1	6	0	0	0	0	0	5	0	0	5	1	1	0	0	1	0	0	0	0	54	63	26	1.322	9.735	3.577	1.868	89	0.667	4.273
2,4-DICHLORO-6-NITROPHENOL	mol219	13.87	208	11.13	16.5	11.61	40.89	0.74	1.1	0.77	3.41	15	12	15	12	8	2	0	6	3	6	1	3	0	0	0	2	0	0	2	1	1	0	0	1	0	0	0	0	58	66	27	1.325	9.413	3.369	1.938	100	0.667	4.417
N-METHYL-O-TOLUIDINE	mol220	6.06	121.2	11.98	19.52	12.81	17.83	0.6	0.98	0.64	1.98	20	9	20	9	6	0	0	6	11	8	1	0	0	0	0	0	0	0	0	1	1	0	0	1	0	0	0	0	40	44	6	1.53	6.304	2.647	1.299	67	0.667	3.889
2-ETHYLNITROBENZENE	mol221	7.56	151.18	12.41	20.29	12.96	30.83	0.62	1.01	0.65	2.8	20	11	20	11	8	2	0	6	9	8	1	2	0	0	0	0	0	0	0	1	1	0	0	1	0	0	0	0	50	56	14	1.495	7.894	3.262	1.626	89	0.667	4.273
PHENOL, 2-CHLORO-5-METHYL-	mol222	8.91	142.59	10.6	16.19	11.36	23.11	0.66	1.01	0.71	2.57	16	9	16	9	6	0	0	6	7	7	0	1	0	0	0	1	0	0	1	1	1	0	0	1	0	0	0	0	42	46	10	1.53	6.586	2.375	1.436	67	0.667	3.889
3-METHYLTHIOPHENE	mol223	8.18	98.18	7.88	11.73	8.93	11.5	0.66	0.98	0.74	1.92	12	6	12	6	5	0	0	5	6	5	0	0	0	1	0	0	0	0	0	1	1	0	1	0	0	0	0	0	26	27	2	1	4.003	1.52	0.891	29	0.5	2.5
N-ETHYL-P-TOLUIDINE	mol224	5.88	135.23	13.58	22.4	14.57	19.33	0.59	0.97	0.63	1.93	23	10	23	10	6	0	0	6	13	9	1	0	0	0	0	0	0	0	0	1	1	0	0	1	0	0	0	0	44	47	7	1.971	7.291	3.375	2.149	102	0.75	5.3
1,4-BENZENEDICARBONITRILE	mol225	9.15	128.14	10.59	14.09	10.77	28.33	0.76	1.01	0.77	2.83	14	10	14	10	8	0	2	6	4	8	2	0	0	0	0	0	0	0	0	1	1	0	0	1	0	0	0	0	44	48	9	1.922	6.33	2.666	1.347	100	0.75	5.2
1,3-DICYANOBENZENE	mol226	9.15	128.14	10.59	14.09	10.77	28.33	0.76	1.01	0.77	2.83	14	10	14	10	8	0	2	6	4	8	2	0	0	0	0	0	0	0	0	1	1	0	0	1	0	0	0	0	44	48	9	1.846	6.33	2.666	1.347	90	1	4.7
N-METHYLPIPERIDINE	mol227	4.96	99.2	10.58	19.4	11.57	11.5	0.53	0.97	0.58	1.64	20	7	20	7	0	0	0	0	13	6	1	0	0	0	0	0	0	0	0	1	1	0	0	1	0	0	0	0	30	31	2	0.863	5.105	2.315	1.476	45	0.333	3.286
N-PENTADECANE	mol228	4.52	212.47	24.56	45.14	27.18	23.5	0.52	0.96	0.58	1.57	47	15	46	14	0	0	0	0	32	15	0	0	0	0	0	0	0	0	0	0	0	0	0	0	0	0	0	0	54	52	29	2.974	15	14	14	294	1	10.733
1,2,3,4-TETRACHLOROBENZENE	mol229	17.99	215.88	10.6	12.95	11.72	27.11	0.88	1.08	0.98	2.71	12	10	12	10	6	0	0	6	2	6	0	0	0	0	0	4	0	0	4	1	1	0	0	1	0	0	0	0	48	55	17	1.371	8.46	3.175	1.708	76	0.667	4
2,4,6-TRICHLOROANILINE	mol230	14.03	196.46	10.89	14.72	11.86	27	0.78	1.05	0.85	2.7	14	10	14	10	6	0	0	6	4	6	1	0	0	0	0	3	0	0	3	1	1	0	0	1	0	0	0	0	48	54	17	1.371	8.139	2.964	1.768	76	0.667	4
PIGMENT YELLOW-12	mol231	8.99	629.54	47.99	71.29	49.94	111.89	0.69	1.02	0.71	2.54	70	44	73	47	30	6	0	24	26	32	6	4	0	0	0	2	0	0	2	4	4	0	0	4	0	0	0	0	222	255	69	3.55	32.218	15.152	8.906	1780	0.923	19.182
cycloheximide	mol232	6.54	281.39	24.62	43.13	26.2	52.67	0.57	1	0.61	2.63	43	20	44	21	3	3	0	0	23	15	1	4	0	0	0	0	0	0	0	2	2	0	0	2	0	0	0	0	102	117	37	2.228	15.339	6.152	3.751	306	0.8	7.5
1,1-BIS(TERT-BUTYLDIOXY)-3,3,5-TRIMETHYL CYCLOH	mol233	5.5	302.51	29.21	54.33	31.76	42.83	0.53	0.99	0.58	2.04	55	21	55	21	0	0	0	0	34	17	0	4	0	0	0	0	0	0	0	1	1	0	0	1	0	0	0	0	110	119	94	2.153	18.892	6.152	7.094	261	1	6.571
chloroform	mol234	23.87	119.37	4.3	5.74	5.1	13.67	0.86	1.15	1.02	3.42	5	4	4	3	0	0	0	0	1	1	0	0	0	0	0	3	0	0	3	0	0	0	0	0	0	0	0	0	12	9	10	0.811	4.857	2.116	0	9	1	1.75
hexachloroethane	mol235	29.59	236.72	8	9.59	9.43	27.17	1	1.2	1.18	3.4	8	8	7	7	0	0	0	0	0	2	0	0	0	0	0	6	0	0	6	0	0	0	0	0	0	0	0	0	38	40	40	0.811	9.714	2.757	3.481	34	0.5	2.75
N,N'-dimethylformamide	mol236	6.09	73.11	6.3	12.08	6.74	15	0.52	1.01	0.56	3	12	5	11	4	1	1	0	0	7	3	1	1	0	0	0	0	0	0	0	0	0	0	0	0	0	0	0	0	16	14	13	0.971	4.636	1.911	3.636	19	0.5	2.6
TETRAPROPYLENE	mol237	5.41	162.3	17.38	28.95	18.85	23.5	0.58	0.97	0.63	1.96	30	12	29	11	4	4	0	0	18	12	0	0	0	0	0	0	0	0	0	0	0	0	0	0	0	0	0	0	42	40	24	2.585	10.961	9.961	10.087	182	0.833	8.5
BENZENAMINE, N,3-DIMETHYL-	mol238	6.06	121.2	11.98	19.52	12.81	17.83	0.6	0.98	0.64	1.98	20	9	20	9	6	0	0	6	11	8	1	0	0	0	0	0	0	0	0	1	1	0	0	1	0	0	0	0	40	43	6	1.53	6.304	2.647	1.542	71	0.667	4.111
2,2'-methylenebis(3,4,6-trichlorophenol)	mol239	15.07	406.89	21.82	28.9	23.62	58.83	0.81	1.07	0.87	2.8	27	21	28	22	12	0	0	12	6	13	0	2	0	0	0	6	0	0	6	2	2	0	0	2	0	0	0	0	110	132	65	2.035	17.432	6.679	3.377	286	1	6.762
1,1,1-trichloroethane	mol240	16.67	133.4	5.9	8.62	6.86	15.58	0.74	1.08	0.86	3.12	8	5	7	4	0	0	0	0	3	2	0	0	0	0	0	3	0	0	3	0	0	0	0	0	0	0	0	0	20	16	17	0.722	5.857	1.537	0	12	1	1.8
DISPERSE YELLOW 163	mol241	9.94	417.28	29.38	43.33	30.47	77.22	0.7	1.03	0.73	2.76	42	28	43	29	17	3	2	12	14	18	6	2	0	0	0	2	0	0	2	2	2	0	0	2	0	0	0	0	134	152	55	3.047	21.443	10.47	6.086	709	1	12.571
endrin	mol242	14.11	380.9	20.9	28.45	22.93	44.75	0.77	1.05	0.85	2.36	27	19	31	23	1	1	0	0	8	12	0	1	0	0	0	6	0	0	6	5	15	1	4	3	1	1	2	2	134	189	37	1.529	12.91	3.192	1.008	228	0.5	5.158
4,5-DICHLORONAPHTHALENE-1,8-DICARBOXYLIC ACID	mol243	11.88	285.08	17.84	25.49	18.58	55.56	0.74	1.06	0.77	3.09	24	18	25	19	13	2	0	11	6	12	0	4	0	0	0	2	0	0	2	2	3	0	0	2	0	0	0	1	94	113	41	1.711	12.988	4.667	2.146	185	1	5.167
2,4,6-TRI(TERT-BUTYL)PHENOL	mol244	5.36	262.48	27.48	47.58	29.88	38.42	0.56	0.97	0.61	2.02	49	19	49	19	6	0	0	6	30	18	0	1	0	0	0	0	0	0	0	1	1	0	0	1	0	0	0	0	102	117	110	1.433	16.237	4.627	3.597	191	0.5	5.368
N,N'-diphenyl-p-benzenediamine	mol245	7.23	260.36	24.17	35.39	25.34	39.67	0.67	0.98	0.7	1.98	36	20	38	22	18	0	0	18	16	18	2	0	0	0	0	0	0	0	0	3	3	0	0	3	0	0	0	0	100	112	0	2.722	12.61	6.154	3.551	436	0.857	10
chlorobromomethane	mol246	25.88	129.38	3.98	5.32	4.73	8.36	0.8	1.06	0.95	2.79	5	3	4	2	0	0	0	0	2	1	0	0	0	0	0	1	1	0	2	0	0	0	0	0	0	0	0	0	6	4	5	0.918	3.766	2.766	2	6	1	1.667
bromoform	mol247	50.54	252.72	5.45	5.45	6.58	9.58	1.09	1.09	1.32	2.4	5	4	4	3	0	0	0	0	1	1	0	0	0	0	0	0	3	0	3	0	0	0	0	0	0	0	0	0	12	9	10	0.811	5.442	2.667	0	9	1	1.75
1,1-dichloroethene	mol248	16.16	96.94	4.6	6.41	5.24	12.89	0.77	1.07	0.87	3.22	6	4	5	3	1	1	0	0	2	2	0	0	0	0	0	2	0	0	2	0	0	0	0	0	0	0	0	0	12	9	10	0.811	4.312	1.614	0	9	1	1.75
dichlorodifluoromethane	mol249	24.18	120.91	3.82	6.44	4.11	25.47	0.76	1.29	0.82	5.09	5	5	4	4	0	0	0	0	0	1	0	0	0	0	2	2	0	0	4	0	0	0	0	0	0	0	0	0	20	16	17	0.722	5.442	1.268	0	12	1	1.8
trimethylacetic acid	mol250	6.01	102.15	9.01	17.07	9.72	21.92	0.53	1	0.57	3.13	17	7	16	6	1	1	0	0	10	5	0	2	0	0	0	0	0	0	0	0	0	0	0	0	0	0	0	0	30	30	29	0.863	6.636	1.624	2.346	29	0.5	2.714
3,4-DICHLORO-1-BUTENE	mol251	10.42	125	7.79	12.18	8.76	16.06	0.65	1.02	0.73	2.68	12	6	11	5	1	1	0	0	6	4	0	0	0	0	0	2	0	0	2	0	0	0	0	0	0	0	0	0	20	19	14	1.459	6.312	3.5	3.312	29	1	3.167
trichloroacetic acid	mol252	23.2	162.37	6.02	8.45	6.62	29.25	0.86	1.21	0.95	4.18	7	7	6	6	1	1	0	0	0	2	0	2	0	0	0	3	0	0	3	0	0	0	0	0	0	0	0	0	30	30	29	0.863	7.338	2.071	2.969	29	0.5	2.714
1,1,2,2,-tetrachlorodifluoroethane	mol253	25.48	203.82	6.82	9.97	7.59	34.94	0.85	1.25	0.95	4.37	8	8	7	7	0	0	0	0	0	2	0	0	0	0	2	4	0	0	6	0	0	0	0	0	0	0	0	0	38	40	40	0.811	9.013	2.327	2.95	34	0.5	2.75
1,1,2-trichlorotrifluoroethane	mol254	23.42	187.37	6.23	10.16	6.67	38.83	0.78	1.27	0.83	4.85	8	8	7	7	0	0	0	0	0	2	0	0	0	0	3	3	0	0	6	0	0	0	0	0	0	0	0	0	38	40	40	0.811	8.662	2.121	2.692	34	0.5	2.75
2,5-DIMETHYL-2,4-HEXADIENE	mol255	5.01	110.22	12.18	21.19	13.33	15.33	0.55	0.96	0.61	1.92	22	8	21	7	2	2	0	0	14	8	0	0	0	0	0	0	0	0	0	0	0	0	0	0	0	0	0	0	30	28	24	1.5	7.481	3.478	6.704	56	0.667	4.25
heptachlor	mol256	16.97	373.3	18.49	23.57	20.57	43.86	0.84	1.07	0.94	2.58	22	17	24	19	2	2	0	0	5	10	0	0	0	0	0	7	0	0	7	3	6	0	3	1	0	1	1	0	108	148	50	1.646	13.463	3.568	1.145	166	1	4.647
benzene, 1,1',1''-(chloromethylidyne)tris-	mol257	7.97	278.79	24.48	34.39	25.95	40.36	0.7	0.98	0.74	2.02	35	20	37	22	18	0	0	18	15	19	0	0	0	0	0	1	0	0	1	3	3	0	0	3	0	0	0	0	104	124	2	2.133	12.956	5.519	2.382	270	1	6.3
benzilic acid	mol258	7.87	228.26	19.12	29.28	19.93	45.25	0.66	1.01	0.69	2.66	29	17	30	18	13	1	0	12	12	14	0	3	0	0	0	0	0	0	0	2	2	0	0	2	0	0	0	0	86	102	11	2.116	11.522	4.497	1.982	214	1	6.118
TRIISOBUTYLENE	mol259	4.68	168.36	19.17	34.6	21.14	21.67	0.53	0.96	0.59	1.81	36	12	35	11	1	1	0	0	24	12	0	0	0	0	0	0	0	0	0	0	0	0	0	0	0	0	0	0	56	56	58	1.784	11.74	3.636	7.188	101	1	4.917
dicyclopentadiene	mol260	6.01	132.22	13.59	21.3	14.57	16.33	0.62	0.97	0.66	1.63	22	10	24	12	2	2	0	0	12	10	0	0	0	0	0	0	0	0	0	3	6	0	3	1	0	1	1	0	60	75	0	0.971	5.173	1.553	0.517	84	0.333	3.6
2,2'-DICHLOROHYDRAZOBENZENE	mol261	9.74	253.14	18.38	26.27	19.53	35.89	0.71	1.01	0.75	2.24	26	16	27	17	12	0	0	12	10	12	2	0	0	0	0	2	0	0	2	2	2	0	0	2	0	0	0	0	78	88	5	2.156	11.421	5.32	2.969	242	0.8	7.25
triethyl phosphate	mol262	7.01	182.18	13.71	26.35	15.59	28.81	0.53	1.01	0.6	2.62	26	11	25	10	1	1	0	0	15	6	0	4	1	0	0	0	0	0	0	0	0	0	0	0	0	0	0	0	44	46	35	1.868	11.117	5.727	4.54	88	1	4.727
tris(2-ethylhexyl) phosphate	mol263	5.43	434.72	42.47	78.26	47.3	56.81	0.53	0.98	0.59	1.96	80	29	79	28	1	1	0	0	51	24	0	4	1	0	0	0	0	0	0	0	0	0	0	0	0	0	0	0	122	130	131	2.857	29.117	18.852	14.702	588	1	10.862
tri-2-butoxyethyl phosphate	mol264	6.13	398.54	34.42	64.94	38.09	57.31	0.53	1	0.59	2.2	65	26	64	25	1	1	0	0	39	18	0	7	1	0	0	0	0	0	0	0	0	0	0	0	0	0	0	0	104	106	80	3.113	26	19.753	18.173	593	1	12.192
isophorene	mol265	5.76	138.23	13.7	23.51	14.78	22.58	0.57	0.98	0.62	2.26	24	10	24	10	2	2	0	0	14	9	0	1	0	0	0	0	0	0	0	1	1	0	0	1	0	0	0	0	50	54	17	0.881	7.522	2.227	1.96	70	0.333	3.7
2-methyl-1,3-butadiene	mol266	5.24	68.13	7.39	12.53	8.05	11.67	0.57	0.96	0.62	2.33	13	5	12	4	2	2	0	0	8	5	0	0	0	0	0	0	0	0	0	0	0	0	0	0	0	0	0	0	16	14	13	0.971	4.481	1.768	3.481	19	0.5	2.6
1,2-dichloropropane	mol267	10.27	112.99	6.79	11.18	7.76	13.06	0.62	1.02	0.71	2.61	11	5	10	4	0	0	0	0	6	3	0	0	0	0	0	2	0	0	2	0	0	0	0	0	0	0	0	0	16	14	13	0.971	5.571	2.79	4.571	19	0.5	2.6
1,1,2-trichloroethane	mol268	16.67	133.4	5.9	8.62	6.86	15.17	0.74	1.08	0.86	3.03	8	5	7	4	0	0	0	0	3	2	0	0	0	0	0	3	0	0	3	0	0	0	0	0	0	0	0	0	16	14	13	0.971	5.857	3.063	4.857	19	0.5	2.6
trichloroethene	mol269	21.9	131.38	5.3	6.74	6.1	16	0.88	1.12	1.02	3.2	6	5	5	4	1	1	0	0	1	2	0	0	0	0	0	3	0	0	3	0	0	0	0	0	0	0	0	0	16	14	13	0.971	5.597	2.815	4.597	19	0.5	2.6
TRIPHENYLSILANOL	mol270	7.68	276.43	24.72	35.17	27.6	41.69	0.69	0.98	0.77	2.08	36	20	38	22	18	0	0	18	16	18	0	1	0	0	0	0	0	1	0	3	3	0	0	3	0	0	0	0	104	124	2	2.133	13.141	5.64	2.449	270	1	6.3
1,1,2,2-tetrabromoethane	mol271	43.21	345.64	8.13	8.57	9.69	13.67	1.02	1.07	1.21	2.28	8	6	7	5	0	0	0	0	2	2	0	0	0	0	0	0	4	0	4	0	0	0	0	0	0	0	0	0	22	21	20	0.918	7.922	3.868	4.922	24	0.5	2.667
1,1,2,2-tetrachloroethane	mol272	20.98	167.84	6.6	8.95	7.72	19.19	0.82	1.12	0.96	3.2	8	6	7	5	0	0	0	0	2	2	0	0	0	0	0	4	0	0	4	0	0	0	0	0	0	0	0	0	24	22	20	0.918	7.143	2.45	6.384	24	0.5	2.667
2-nitropropane	mol273	6.85	89.11	6.81	13.41	7.2	21.33	0.52	1.03	0.55	3.56	13	6	12	5	2	2	0	0	7	3	1	2	0	0	0	0	0	0	0	0	0	0	0	0	0	0	0	0	22	21	20	0.918	5.571	1.878	2.571	24	0.5	2.667
camphene	mol274	5.24	136.26	14.78	25.07	16.09	17.08	0.57	0.96	0.62	1.71	26	10	27	11	1	1	0	0	16	10	0	0	0	0	0	0	0	0	0	2	3	0	2	1	0	0	0	0	58	72	10	1	6.45	1.664	0.66	73	0.333	3.5
2,2-bis(4-hydroxy-3,5-dibromophenyl)propane	mol275	16.48	543.87	25.14	33.64	27.41	49.58	0.76	1.02	0.83	2.36	33	21	34	22	12	0	0	12	12	15	0	2	0	0	0	0	4	0	4	2	2	0	0	2	0	0	0	0	112	134	65	2.416	17.637	6.419	3.458	330	1	7.762
diphenylolpropane	mol276	6.92	228.31	20.81	32.72	22	39.92	0.63	0.99	0.67	2.35	33	17	34	18	12	0	0	12	16	15	0	2	0	0	0	0	0	0	0	2	2	0	0	2	0	0	0	0	88	102	17	2.44	11.838	4.321	2.381	262	1	7.471
peroxide, bis(1-methyl-1-phenylethyl)	mol277	6.44	270.4	25.6	41.37	27.28	40.83	0.61	0.99	0.65	2.04	42	20	43	21	12	0	0	12	22	18	0	2	0	0	0	0	0	0	0	2	2	0	0	2	0	0	0	0	102	116	17	2.446	14.766	5.779	3.696	356	0.833	8.6
2,4,6-trinitro-5-tert-butyl-1,3-xylene	mol278	8.26	297.3	21.64	37.57	22.31	69.25	0.6	1.04	0.62	3.3	36	21	36	21	12	6	0	6	15	12	3	6	0	0	0	0	0	0	0	1	1	0	0	1	0	0	0	0	108	129	138	1.863	16.988	5.375	2.856	227	0.75	5.762
benzanthrone	mol279	8.22	230.27	20.5	27.75	21.26	38.67	0.73	0.99	0.76	2.15	28	18	31	21	18	1	0	17	10	17	0	1	0	0	0	0	0	0	0	4	12	0	0	4	0	0	0	4	104	130	2	1.802	9.609	3.3	1.171	239	0.75	5.833
1-chloroanthraquinone	mol280	10.11	242.66	18.12	24.51	18.81	43.78	0.75	1.02	0.78	2.58	24	17	26	19	14	2	0	12	7	14	0	2	0	0	0	1	0	0	1	3	6	0	0	3	0	0	0	2	94	116	10	1.904	10.246	3.541	1.345	211	0.75	5.706
1-aminoanthraquinone	mol281	8.59	223.24	18.41	26.29	18.96	43.67	0.71	1.01	0.73	2.57	26	17	28	19	14	2	0	12	9	14	1	2	0	0	0	0	0	0	0	3	6	0	0	3	0	0	0	2	94	116	10	1.904	9.943	3.373	1.265	211	0.75	5.706
acenaphthene	mol282	7.01	154.22	14.99	21.42	15.81	21.67	0.68	0.97	0.72	1.81	22	12	24	14	11	0	0	11	10	12	0	0	0	0	0	0	0	0	0	3	7	0	1	2	0	0	2	1	68	83	0	1.459	6.243	2.1	0.76	114	0.667	4.167
2-ethylanthraquinone	mol283	7.88	236.28	20.61	29.96	21.48	43.17	0.69	1	0.72	2.4	30	18	32	20	14	2	0	12	12	16	0	2	0	0	0	0	0	0	0	3	6	0	0	3	0	0	0	2	98	120	11	2.241	10.916	3.92	1.537	263	0.8	6.778
1-(2',5'-dichloro-4'-sulfophenyl)-3-methyl-5-pyrazolone	mol284	11.97	323.17	18.92	28.77	20.24	58.64	0.7	1.07	0.75	3.09	27	19	28	20	10	4	0	6	8	10	2	4	0	1	0	2	0	0	2	2	2	0	1	1	0	0	0	0	102	120	51	2.313	14.435	4.85	2.804	273	0.8	7.105
diphenylnitrosamine	mol285	7.93	198.24	16.89	25.07	17.51	35.33	0.68	1	0.7	2.36	25	15	26	16	13	1	0	12	10	12	2	1	0	0	0	0	0	0	0	2	2	0	0	2	0	0	0	0	72	82	3	2.149	9.564	4.49	2.089	194	1	6.2
9H-FLUORENE	mol286	7.23	166.23	15.99	22.42	16.81	24.17	0.7	0.97	0.73	1.86	23	13	25	15	12	0	0	12	10	13	0	0	0	0	0	0	0	0	0	3	6	0	1	2	0	0	2	0	72	87	0	1.577	6.904	2.463	0.92	144	0.5	4.923
CARBAZOLE	mol287	7.6	167.22	15.39	21.64	16.05	25.17	0.7	0.98	0.73	1.94	22	13	24	15	15	0	0	15	9	12	1	0	0	0	0	0	0	0	0	3	6	0	1	2	0	0	2	0	72	87	0	1.577	6.869	2.443	0.91	144	0.5	4.923
2,6-DICHLOROPHENOL	mol288	12.54	163	9.71	13.63	10.45	25.22	0.75	1.05	0.8	2.8	13	9	13	9	6	0	0	6	4	6	0	1	0	0	0	2	0	0	2	1	1	0	0	1	0	0	0	0	42	47	10	0.918	6.867	2.56	1.357	63	0.333	3.667
PENTABROMOTOLUENE	mol289	32.44	486.6	14.81	15.68	16.81	25.75	0.99	1.05	1.12	2.15	15	12	15	12	6	0	0	6	3	7	0	0	0	0	0	0	5	0	5	1	1	0	0	1	0	0	0	0	60	72	37	1	11.697	4.429	2.186	102	0.25	4.5
CYCLOHEXANE, 1,2,3,4,5-PENTABROMO-6-CHLORO-	mol290	28.5	513.07	15.71	18.77	18.19	25.86	0.87	1.04	1.01	2.16	18	12	18	12	0	0	0	0	6	6	0	0	0	0	0	1	5	0	6	1	1	0	0	1	0	0	0	0	60	72	37	1	12.756	5.149	2.642	102	0.25	4.5
PENTACHLOROPHENOL	mol291	20.49	266.32	11.81	14.6	13.03	36.56	0.91	1.12	1	3.05	13	12	13	12	6	0	0	6	1	6	0	1	0	0	0	5	0	0	5	1	1	0	0	1	0	0	0	0	60	72	37	1	10.69	3.774	1.786	102	0.25	4.5
O-METHYLBENZENESULFONAMIDE	mol292	8.56	171.24	12.5	20.37	13.61	32.25	0.62	1.02	0.68	2.93	20	11	20	11	8	2	0	6	9	7	1	2	0	1	0	0	0	0	0	1	1	0	0	1	0	0	0	0	54	60	18	1.573	8.241	2.644	1.79	85	0.667	4.091
2-AMINO-5-METHYL BENZENESULFONIC ACID	mol293	8.92	187.24	13.01	21.69	14.06	37.92	0.62	1.03	0.67	3.16	21	12	21	12	8	2	0	6	9	7	1	3	0	1	0	0	0	0	0	1	1	0	0	1	0	0	0	0	60	67	27	1.459	9.194	2.863	2.049	98	0.667	4.333
2-NITROTOLUENE	mol294	8.07	137.15	10.81	17.41	11.2	29.33	0.64	1.02	0.66	2.93	17	10	17	10	8	2	0	6	7	7	1	2	0	0	0	0	0	0	0	1	1	0	0	1	0	0	0	0	46	51	11	1.571	6.906	2.585	1.405	76	0.667	4
2-CHLORO-1-NITROBENZENE	mol295	11.25	157.56	9.91	14.85	10.3	31.44	0.71	1.06	0.74	3.14	14	10	14	10	8	2	0	6	4	6	1	2	0	0	0	1	0	0	1	1	1	0	0	1	0	0	0	0	46	51	11	1.571	7.188	2.774	1.536	76	0.667	4
2-NITROANILINE	mol296	8.63	138.14	10.21	16.63	10.44	31.33	0.64	1.04	0.65	3.13	16	10	16	10	8	2	0	6	6	6	2	2	0	0	0	0	0	0	0	1	1	0	0	1	0	0	0	0	46	51	11	1.571	6.867	2.56	1.387	76	0.667	4
2-NITROPHENOL	mol297	9.27	139.12	9.72	15.85	9.89	33.33	0.65	1.06	0.66	3.33	15	10	15	10	8	2	0	6	5	6	1	3	0	0	0	0	0	0	0	1	1	0	0	1	0	0	0	0	46	51	11	1.571	6.867	2.56	1.387	76	0.667	4
DINOSEB	mol298	8.28	240.24	17.54	30.26	18.09	55.5	0.6	1.04	0.62	3.26	29	17	29	17	10	4	0	6	12	10	2	5	0	0	0	0	0	0	0	1	1	0	0	1	0	0	0	0	82	95	60	1.809	13.39	5.103	2.712	189	0.75	5.882
4-CHLORO-2-NITROANILINE	mol299	10.79	172.58	10.91	16.95	11.3	35.11	0.68	1.06	0.71	3.19	16	11	16	11	8	2	0	6	5	6	2	2	0	0	0	1	0	0	1	1	1	0	0	1	0	0	0	0	52	58	18	1.495	8.139	2.964	1.741	89	0.667	4.273
1-NAPHTHALENAMINE, N-PHENYL-	mol300	7.31	219.3	20.58	29.4	21.57	33.17	0.69	0.98	0.72	1.95	30	17	32	19	17	0	0	17	13	16	1	0	0	0	0	0	0	0	0	3	4	0	0	3	0	0	0	1	88	102	0	2.207	10.064	4.4	2.055	266	0.8	7.118
O-AMINOBIPHENYL	mol301	7.05	169.24	15.98	23.52	16.81	27	0.67	0.98	0.7	2.08	24	13	25	14	12	0	0	12	11	12	1	0	0	0	0	0	0	0	0	2	2	0	0	2	0	0	0	0	64	73	2	1.884	8.022	3.418	1.603	151	0.75	5.538
2-AMINO-8-NAPHTHOL-6-SULFONIC ACID	mol302	9.57	239.27	16.52	26.02	17.52	49.25	0.66	1.04	0.7	3.08	25	16	26	17	13	2	0	11	9	10	1	4	0	1	0	0	0	0	0	2	3	0	0	2	0	0	0	1	86	100	27	2.227	11.044	3.539	2.082	197	1	6.063
4,4-BIS(DIMETHYLAMINO)BENZOPHENONE	mol303	6.71	268.39	24.88	39.48	26.32	43.33	0.62	0.99	0.66	2.17	40	20	41	21	13	1	0	12	20	17	2	1	0	0	0	0	0	0	0	2	2	0	0	2	0	0	0	0	100	115	30	2.684	14.448	5.995	3.339	377	1	9.25
1,2-DICYANOBENZENE	mol304	9.15	128.14	10.59	14.09	10.77	28.33	0.76	1.01	0.77	2.83	14	10	14	10	8	0	2	6	4	8	2	0	0	0	0	0	0	0	0	1	1	0	0	1	0	0	0	0	44	49	9	1.522	6.33	2.666	1.15	80	0.667	4.2
NAPHTHALENE	mol305	7.12	128.18	12.39	17.53	13.05	19.33	0.69	0.97	0.72	1.93	18	10	19	11	11	0	0	11	8	10	0	0	0	0	0	0	0	0	0	2	3	0	0	2	0	0	0	1	50	57	0	1.522	5.483	2.144	0.918	90	0.667	4.2
QUINOLINE	mol306	7.6	129.17	11.79	16.75	12.29	20.33	0.69	0.99	0.72	2.03	17	10	18	11	11	0	0	11	7	9	1	0	0	0	0	0	0	0	0	2	3	0	0	2	0	0	0	1	50	57	0	1.522	5.423	2.106	0.897	90	0.667	4.2
2-NITROANISOLE	mol307	8.51	153.15	11.32	18.73	11.65	32.83	0.63	1.04	0.65	2.98	18	11	18	11	8	2	0	6	7	7	1	3	0	0	0	0	0	0	0	1	1	0	0	1	0	0	0	0	50	56	14	1.495	7.856	3.235	1.609	89	0.667	4.273
N,N-DIETHYLANILINE	mol308	5.74	149.26	15.18	25.29	16.34	20.67	0.58	0.97	0.63	1.88	26	11	26	11	6	0	0	6	15	10	1	0	0	0	0	0	0	0	0	1	1	0	0	1	0	0	0	0	48	53	10	1.868	8.28	4.142	2.055	101	1	4.818
3,3'-DICHLOROBENZIDINE	mol309	9.74	253.14	18.38	26.27	19.53	38.22	0.71	1.01	0.75	2.39	26	16	27	17	12	0	0	12	10	12	2	0	0	0	0	2	0	0	2	2	2	0	0	2	0	0	0	0	82	95	17	2.25	11.421	4.432	2.385	230	0.8	7
C.I. AZOIC COUPLING COMPONENT 5	mol310	7.32	380.48	32.61	52.23	34.2	72.67	0.63	1	0.66	2.6	52	28	53	29	16	4	0	12	24	22	2	4	0	0	0	0	0	0	0	2	2	0	0	2	0	0	0	0	138	155	81	3.093	21.366	9.319	6.329	730	0.889	13
1,1,1,3,3,3-HEXAFLUOROPROPAN-2-OL	mol311	14	168.05	6.57	14.94	6.13	57.83	0.55	1.24	0.51	5.78	12	10	11	9	0	0	0	0	2	3	0	1	0	0	6	0	0	0	6	0	0	0	0	0	0	0	0	0	48	54	54	1.361	9.571	2.314	1.774	55	1	3.4
P-PHENYLPHENOL	mol312	7.4	170.22	15.5	22.75	16.26	29	0.67	0.99	0.71	2.23	23	13	24	14	12	0	0	12	10	12	0	1	0	0	0	0	0	0	0	2	2	0	0	2	0	0	0	0	64	72	2	2.2	8.022	3.418	1.764	168	1	6.154
2-NAPHTHALENECARBOXYLIC ACID, 3-HYDROXY-	mol313	8.55	188.19	14.93	22.52	15.41	39.33	0.68	1.02	0.7	2.81	22	14	23	15	12	1	0	11	8	11	0	3	0	0	0	0	0	0	0	2	3	0	0	2	0	0	0	1	72	84	11	1.985	8.878	3.218	1.541	159	0.75	5.5
AZOIC CC2	mol314	7.98	263.31	22.6	33.06	23.48	47.5	0.68	1	0.71	2.38	33	20	35	22	18	1	0	17	13	17	1	2	0	0	0	0	0	0	0	3	4	0	0	3	0	0	0	1	104	121	5	2.522	12.548	5.254	2.622	369	0.833	8.5
PHENOTHIAZINE	mol315	8.66	199.29	16.47	22.71	17.7	27	0.72	0.99	0.77	1.93	23	14	25	16	12	0	0	12	9	12	1	0	0	1	0	0	0	0	0	3	6	0	0	3	0	0	0	2	76	90	0	1.95	8.094	3.155	1.364	180	0.75	5.714
4,4'-DIBROMOBIPHENYL	mol316	14.18	312	17.16	21.88	18.51	28.17	0.78	0.99	0.84	2.01	22	14	23	15	12	0	0	12	8	12	0	0	0	0	0	0	2	0	2	2	2	0	0	2	0	0	0	0	70	79	5	2.236	9.939	4.284	2.47	200	0.8	6.857
5-NITROBENZIMIDAZOLE	mol317	9.6	163.15	11.6	17.84	11.69	34.5	0.68	1.05	0.69	2.88	17	12	18	13	12	2	0	10	5	7	3	2	0	0	0	0	0	0	0	2	3	0	1	1	0	0	1	0	62	72	6	1.855	7.098	2.482	1.149	122	1	4.833
AZACYCLOTRIDECAN-2-ONE	mol318	5.33	197.36	20.08	36.15	21.84	27.67	0.54	0.98	0.59	1.98	37	14	37	14	1	1	0	0	23	12	1	1	0	0	0	0	0	0	0	1	1	0	0	0	0	0	0	0	58	59	2	0.75	11.71	7.987	6.723	173	0.167	6.214
BENZOTHIAZOLE	mol319	9.66	135.2	10.28	13.95	11.18	18.17	0.73	1	0.8	2.02	14	9	15	10	10	0	0	10	5	7	1	0	0	1	0	0	0	0	0	2	3	0	1	1	0	0	1	0	46	53	0	0.991	5.065	1.885	0.756	70	0.333	3.556
O-CHLOROTOLUENE	mol320	8.44	126.59	10.09	14.86	10.9	17.44	0.67	0.99	0.73	2.18	15	8	15	8	6	0	0	6	7	7	0	0	0	0	0	1	0	0	1	1	1	0	0	1	0	0	0	0	36	39	5	1	5.64	2.183	1.238	54	0.333	3.5
1,2-DICHLOROBENZENE	mol321	12.25	147	9.2	12.3	10	19.56	0.77	1.02	0.83	2.44	12	8	12	8	6	0	0	6	4	6	0	0	0	0	0	2	0	0	2	1	1	0	0	1	0	0	0	0	36	39	5	1	5.921	2.377	1.38	54	0.333	3.5
2-CHLOROANILINE	mol322	9.11	127.58	9.49	14.08	10.15	19.44	0.68	1.01	0.72	2.43	14	8	14	8	6	0	0	6	6	6	1	0	0	0	0	1	0	0	1	1	1	0	0	1	0	0	0	0	36	39	5	1	5.601	2.157	1.219	54	0.333	3.5
O-BROMOPHENOL	mol323	13.31	173.01	9.39	13.21	10.09	20.08	0.72	1.02	0.78	2.51	13	8	13	8	6	0	0	6	5	6	0	1	0	0	0	0	1	0	1	1	1	0	0	1	0	0	0	0	36	39	5	1	5.793	2.288	1.315	54	0.333	3.5
2-CHLOROPHENOL	mol324	9.89	128.56	9.01	13.3	9.6	21.44	0.69	1.02	0.74	2.68	13	8	13	8	6	0	0	6	5	6	0	1	0	0	0	1	0	0	1	1	1	0	0	1	0	0	0	0	36	39	5	1	5.601	2.157	1.219	54	0.333	3.5
1,2,4-TRIMETHYLBENZENE	mol325	5.72	120.21	12.59	20.3	13.57	17	0.6	0.97	0.65	1.89	21	9	21	9	6	0	0	6	12	9	0	0	0	0	0	0	0	0	0	1	1	0	0	1	0	0	0	0	42	46	10	1.53	6.342	2.219	1.318	67	0.667	3.889
3,4-DIMETHYLANILINE	mol326	6.06	121.2	11.98	19.52	12.81	19	0.6	0.98	0.64	2.11	20	9	20	9	6	0	0	6	11	8	1	0	0	0	0	0	0	0	0	1	1	0	0	1	0	0	0	0	42	46	10	1.53	6.304	2.195	1.299	67	0.667	3.889
3,4-DICHLOROANILINE	mol327	11.57	162.02	10.19	14.4	11.01	23.22	0.73	1.03	0.79	2.58	14	9	14	9	6	0	0	6	5	6	1	0	0	0	0	2	0	0	2	1	1	0	0	1	0	0	0	0	42	46	10	1.53	6.867	2.56	1.578	67	0.667	3.889
3,4-DICHLOROPHENOL	mol328	12.54	163	9.71	13.63	10.45	25.22	0.75	1.05	0.8	2.8	13	9	13	9	6	0	0	6	4	6	0	1	0	0	0	2	0	0	2	1	1	0	0	1	0	0	0	0	42	46	10	1.53	6.867	2.56	1.578	67	0.667	3.889
2,5-DIMETHYLANILINE	mol329	6.06	121.2	11.98	19.52	12.81	19	0.6	0.98	0.64	2.11	20	9	20	9	6	0	0	6	11	8	1	0	0	0	0	0	0	0	0	1	1	0	0	1	0	0	0	0	42	46	10	1.53	6.304	2.195	1.299	67	0.667	3.889
2,5-DICHLOROANILINE	mol330	11.57	162.02	10.19	14.4	11.01	23.22	0.73	1.03	0.79	2.58	14	9	14	9	6	0	0	6	5	6	1	0	0	0	0	2	0	0	2	1	1	0	0	1	0	0	0	0	42	46	10	1.53	6.867	2.56	1.578	67	0.667	3.889
1,2,4,5-TETRACHLOROBENZENE	mol331	17.99	215.88	10.6	12.95	11.72	27.11	0.88	1.08	0.98	2.71	12	10	12	10	6	0	0	6	2	6	0	0	0	0	0	4	0	0	4	1	1	0	0	1	0	0	0	0	48	54	17	1.522	8.46	3.175	1.924	80	0.667	4.2
2,4,5-TRICHLOROPHENOL	mol332	15.19	197.44	10.41	13.95	11.31	29	0.8	1.07	0.87	2.9	13	10	13	10	6	0	0	6	3	6	0	1	0	0	0	3	0	0	3	1	1	0	0	1	0	0	0	0	48	54	17	1.522	8.139	2.964	1.768	80	0.667	4.2
STIROFOS	mol333	13.07	365.96	19.92	29.76	22.26	53.08	0.71	1.06	0.8	2.79	28	19	28	19	8	2	0	6	9	10	0	4	1	0	0	4	0	0	4	1	1	0	0	1	0	0	0	0	92	106	62	2.249	17.273	7.292	4.344	260	0.8	7.158
1,2-DIBROMO-3-CHLOROPROPANE	mol334	6.05	157.24	14.2	25.94	15.24	28.83	0.55	1	0.59	2.62	26	11	26	11	1	1	0	0	15	8	1	2	0	0	0	0	0	0	0	1	1	0	1	0	0	0	0	0	50	54	13	1.823	8.692	3.837	2.6	106	1	5
1,2,3-TRICHLOROPROPANE	mol335	13.4	147.43	7.49	11.51	8.62	16.67	0.68	1.05	0.78	2.78	11	6	10	5	0	0	0	0	5	3	0	0	0	0	0	3	0	0	3	0	0	0	0	0	0	0	0	0	20	19	14	1.459	6.857	4.028	3.857	29	1	3.167
ETHYLENETHIOUREA	mol336	8.51	102.18	7.27	12.05	8.18	13.33	0.61	1	0.68	2.22	12	6	12	6	1	1	0	0	6	3	2	0	0	1	0	0	0	0	0	1	1	0	1	0	0	0	0	0	26	27	2	1	4.179	1.641	0.987	29	0.5	2.5
4,4'-THIOBIS(6-T-BUTYL-M-CRESOL)	mol337	6.52	358.59	33.08	53.99	35.98	53.67	0.6	0.98	0.65	2.15	55	25	56	26	12	0	0	12	30	22	0	2	0	1	0	0	0	0	0	2	2	0	0	2	0	0	0	0	134	156	105	2.343	20.031	6.79	4.466	418	1	8.36
2,4-DI-T-BUTYLPHENOL	mol338	5.58	206.36	21.09	36.05	22.83	31.5	0.57	0.97	0.62	2.1	37	15	37	15	6	0	0	6	22	14	0	1	0	0	0	0	0	0	0	1	1	0	0	1	0	0	0	0	78	88	54	1.746	12.252	3.64	2.819	145	1	5.133
BENZENAMINE, 4-METHOXY-2-NITRO-	mol339	8.41	168.17	12.32	20.84	12.66	36.5	0.62	1.04	0.63	3.04	20	12	20	12	8	2	0	6	8	7	2	3	0	0	0	0	0	0	0	1	1	0	0	1	0	0	0	0	56	63	21	1.855	8.808	3.407	1.867	112	1	4.917
PHENOL,2,2'-METHYLENEBIS 4-CHLORO-	mol340	9.97	269.13	19.01	27.6	20.19	43.72	0.7	1.02	0.75	2.57	27	17	28	18	12	0	0	12	10	13	0	2	0	0	0	2	0	0	2	2	2	0	0	2	0	0	0	0	86	98	17	2.116	12.394	5.062	2.985	230	1	6.588
BENZOTRIFLUORIDE	mol341	9.74	146.12	9.72	16.07	9.86	36.92	0.65	1.07	0.66	3.69	15	10	15	10	6	0	0	6	5	7	0	0	0	0	3	0	0	0	3	1	1	0	0	1	0	0	0	0	48	52	11	1.571	7.137	2.335	1.753	78	0.667	4.1
BENZENESULFONAMIDE	mol342	9.25	157.21	10.9	17.48	11.85	30.58	0.64	1.03	0.7	3.06	17	10	17	10	8	2	0	6	7	6	1	2	0	1	0	0	0	0	0	1	1	0	0	1	0	0	0	0	48	52	11	1.571	7.252	2.405	1.814	78	0.667	4.1
3-TRIFLUOROMETHYL-CHLOROBENZENE	mol343	12.04	180.56	10.43	16.4	10.72	40.69	0.7	1.09	0.71	3.7	15	11	15	11	6	0	0	6	4	7	0	0	0	0	3	1	0	0	4	1	1	0	0	1	0	0	0	0	54	59	18	1.495	8.409	2.744	2.123	89	0.667	4.273
P-T-BUTYLYPHENOL	mol344	6.01	150.24	14.7	24.51	15.78	24.58	0.59	0.98	0.63	2.23	25	11	25	11	6	0	0	6	14	10	0	1	0	0	0	0	0	0	0	1	1	0	0	1	0	0	0	0	54	59	18	1.936	8.28	2.667	2.055	99	1	4.727
BENZOIC ACID, 4-(TERT-BUTYL)-	mol345	6.6	178.25	16.21	26.84	17.24	33.25	0.6	0.99	0.64	2.56	27	13	27	13	7	1	0	6	14	11	0	2	0	0	0	0	0	0	0	1	1	0	0	1	0	0	0	0	64	71	30	1.884	9.941	3.308	2.395	139	0.75	5.615
ALPHA-METHYLSTYRENE	mol346	6.22	118.19	11.99	18.42	12.81	18.33	0.63	0.97	0.67	2.04	19	9	19	9	7	1	0	6	10	9	0	0	0	0	0	0	0	0	0	1	1	0	0	1	0	0	0	0	40	43	6	1.585	6.087	2.493	1.426	69	0.667	4
ALPHA-METHYLBENZYLAMINE	mol347	6.06	121.2	11.98	19.52	12.81	19	0.6	0.98	0.64	2.11	20	9	20	9	6	0	0	6	11	8	1	0	0	0	0	0	0	0	0	1	1	0	0	1	0	0	0	0	40	43	6	1.585	6.304	2.647	1.542	69	0.667	4
NITROBENZENE	mol348	8.79	123.12	9.21	14.52	9.44	27.67	0.66	1.04	0.67	3.07	14	9	14	9	8	2	0	6	5	6	1	2	0	0	0	0	0	0	0	1	1	0	0	1	0	0	0	0	40	43	6	1.585	5.921	2.377	1.339	69	0.667	4
3-NITROTOLUENE	mol349	8.07	137.15	10.81	17.41	11.2	29.33	0.64	1.02	0.66	2.93	17	10	17	10	8	2	0	6	7	7	1	2	0	0	0	0	0	0	0	1	1	0	0	1	0	0	0	0	46	50	11	1.522	6.906	2.585	1.633	80	0.667	4.2
3-NITROANILINE	mol350	8.63	138.14	10.21	16.63	10.44	31.33	0.64	1.04	0.65	3.13	16	10	16	10	8	2	0	6	6	6	2	2	0	0	0	0	0	0	0	1	1	0	0	1	0	0	0	0	46	50	11	1.522	6.867	2.56	1.613	80	0.667	4.2
3,4-DICHLORONITROBENZENE	mol351	13.71	192	10.62	15.17	11.15	35.22	0.76	1.08	0.8	3.2	14	11	14	11	8	2	0	6	3	6	1	2	0	0	0	2	0	0	2	1	1	0	0	1	0	0	0	0	52	58	18	1.868	8.46	3.175	1.896	99	1	4.727
p-(SEC-BUTYL)PHENOL	mol352	6.01	150.24	14.7	24.51	15.78	24.17	0.59	0.98	0.63	2.2	25	11	25	11	6	0	0	6	14	10	0	1	0	0	0	0	0	0	0	1	1	0	0	1	0	0	0	0	50	55	12	1.981	8.28	3.537	2.055	113	0.75	5.364
P-NITROTOLUENE	mol353	8.07	137.15	10.81	17.41	11.2	29.33	0.64	1.02	0.66	2.93	17	10	17	10	8	2	0	6	7	7	1	2	0	0	0	0	0	0	0	1	1	0	0	1	0	0	0	0	46	50	11	1.971	6.906	2.585	1.633	88	1	4.6
[truncated: 134 more columns]

## Sheet: Table S2
Table S2: Dataset used for modelling bioncentration in invertebrates
	MW[2]	Me[8]	Ms[10]	nH[19]	nC[20]	nN[21]	nO[22]	nCL[26]	nX[31]	nCIC[47]	nR06[52]	ICR[76]	MAXDN[382]	MAXDP[383]	ASP[393]	HNar[892]	Dz[895]	Ram[896]	SPI[900]	STN[984]	nHDon[1476]	nHAcc[1477]	TPSA(Tot)[3024]	logD@pH	logBCF
carbamazepine	236.29	1	2.3	12	15	2	1	0	0	3	2	1.772	2.14	4.753	0.17	2	38	6	6.689	5.481	2	3	48.02	2.3	1.39794
diazepam	284.76	1	2.3	13	16	2	1	1	1	3	2	2.148	1.695	5.024	0.171	1.935	42.333	7	8.995	5.505	0	3	32.67	2.7	1.61278
temazepam	300.76	1.01	2.45	13	16	2	2	1	1	3	2	2.124	2.753	5.105	0.154	1.881	45.333	8	10.633	5.505	1	4	52.9	2.1	1.5682
trimethoprim	290.36	1.01	2.37	18	14	4	3	0	0	2	2	2.475	1.513	1.848	0.291	1.775	47	7	12.628	3.584	4	7	105.51	1.1	1.20412
nifedipine	346.37	1.03	2.81	18	17	2	6	0	0	2	2	2.04	2.55	5.341	0.066	1.685	57	10	17.133	3.584	1	7	110.45	3.4	1.20412
warfarin	308.35	1.01	2.52	16	19	0	4	0	0	3	3	2.376	2.281	5.412	0.178	1.89	50	8	11.38	5.347	1	4	67.51	-0.2	1.27875
propranolol	259.38	0.99	2.14	21	16	1	2	0	0	2	2	2.524	1.832	3.844	0.723	1.869	40.5	5	9.373	3.555	2	3	41.49	1.8	1.50515
formoterol	344.45	1	2.46	24	19	2	4	0	0	2	2	3.083	2.078	4.311	0.351	1.807	55	7	14.592	3.584	4	6	90.82	0.6	1.14613
imipramine	280.45	0.98	1.82	24	19	2	0	0	0	3	2	2.201	0.424	0.515	0.153	2	43	6	8.212	5.481	0	2	6.48	3.3	2.32634
metoprolol	267.41	0.99	2.18	25	15	1	3	0	0	1	1	2.931	1.824	3.726	0.802	1.754	41.5	4	11.157	1.792	2	4	50.72	0.4	1.20412
terbutaline	225.32	1	2.6	19	12	1	3	0	0	1	1	2.139	2.086	3.848	0.499	1.587	35.5	6	11.174	1.792	4	4	72.72	-1	1.07918
ranitidine	314.46	1.01	2.44	22	13	4	3	0	0	1	0	2.915	2.485	3.349	0.846	1.726	47	5	13.45	1.609	2	6	111.56	-1	1.23045
diclofenac	296.16	1.02	2.59	11	14	1	2	2	2	2	2	2.215	2.556	3.827	0.136	1.81	41.167	6	10.35	3.584	2	3	49.33	1	1.14613
ibuprofen	206.31	0.99	2.41	18	13	0	2	0	0	1	1	2.257	2.438	3.762	0.659	1.636	32	5	9.958	1.792	1	2	37.3	0	1.43136
4-nitrobenzyl chloride	171.59	1.04	2.99	6	7	1	2	1	1	1	1	1.936	2.433	3.173	0.63	1.692	24.833	3	6.03	1.792	0	2	45.82	2.5	2.26717
2, 4-dichloroaniline	162.02	1.03	2.58	5	6	1	0	2	2	1	1	1.53	1.164	1.493	0.368	1.636	19.167	3	4.806	1.792	2	1	26.02	2.8	1.74819
2, 4-dichlorophenol	163	1.05	2.8	4	6	0	1	2	2	1	1	1.53	1.61	2.853	0.374	1.636	19.667	3	4.806	1.792	1	1	20.23	3.1	3.64992
4, 6-dinitro-o-cresol	198.15	1.08	3.62	6	7	2	5	0	0	1	1	1.577	2.866	3.372	0.289	1.556	34	6	9.79	1.792	1	5	111.87	-0.5	1.5682
1, 2, 3-trichlorobenzene	181.44	1.05	2.59	3	6	0	0	3	3	1	1	0.918	1.249	1.503	0.251	1.636	19	3	4.699	1.792	0	0	0	3.9	2.28103
2, 4, 5-trichlorophenol	197.44	1	2.9	3	6	0	1	3	3	1	1	1.522	1.726	2.95	0.4	1.579	22	4	6.021	1.792	1	1	20.23	3.4	3.42078
aldicarb	190.3	1.01	2.56	14	7	2	2	0	0	0	0	2.117	2.219	3.532	0.679	1.485	27	3	8.357	0	1	4	75.99	1.4	0.30103
carbofuran	221.28	1.01	2.34	15	12	1	3	0	0	2	1	2.18	2.026	3.245	0.205	1.761	35.5	6	9.088	3.367	1	4	51.05	2.2	1.81291
diazinon	304.39	1	2.23	21	12	2	3	0	0	1	1	2.249	3.574	2.185	0.283	1.64	41.667	6	12.739	1.792	0	5	95.37	3.8	1.91381
ethylacrylate	99.12	1.02	3.4	7	5	0	2	0	0	0	0	1.449	2.817	2.72	0.316	1.355	16	2	4.504	0	0	2	40.13	-1.6	1.93952
hexachlorbenzene	284.76	1.13	2.89	0	6	0	0	6	6	1	1	1	1.558	1.558	0.25	1.5	26	6	8.324	1.792	0	0	0	5.3	3.46464
imidacloprid	255.69	1.04	2.71	10	9	5	2	1	1	2	1	2.419	2.614	3.355	0.397	1.855	38.833	5	8.612	3.401	1	6	86.34	0.4	0.845098
malathion	330.4	1.02	2.71	19	10	0	6	0	0	0	0	2.249	3.454	4.802	0.261	1.551	43.667	5	13.757	0	0	6	138.26	2.8	2.0569
sea nine	282.26	1	2.28	17	11	1	1	2	2	1	0	2.531	1.815	4.513	0.816	1.714	34.167	4	9.511	1.609	0	2	50.24	4.4	3.23855
chlorpyrifos	350.6	1.04	2.55	11	9	1	3	3	3	1	1	2.224	3.724	1.945	0.416	1.624	40.167	6	12.118	1.792	0	4	82.48	4.8	3.22011
pentachlorophenol	266.32	1.12	3.05	1	6	0	1	5	5	1	1	1	2.03	3.201	0.254	1.5	26.667	6	8.324	1.792	1	1	20.23	1.9	1.70757
5-fluoruracil	130.09	1.1	3.67	3	4	2	2	0	1	1	1	1.53	2.618	4.013	0.362	1.636	22.5	3	4.806	1.792	2	5	66.24	-2.4	0.778151
carvedilol	406.52	1	2.15	26	24	2	4	0	0	4	3	3.061	1.961	4.289	0.663	2.045	65	8	10.48	6.916	3	5	75.74	3.7	2.43297
fluoxetine	309.36	1.02	2.75	18	17	1	1	0	3	2	2	2.534	5.58	4.565	0.337	1.821	50	6	11.918	3.584	1	5	21.26	3.2	5.26928
moclobemide	268.77	1.01	2.28	17	13	2	2	1	1	2	2	2.711	1.722	4.8	0.84	1.929	39.333	4	7.189	3.584	1	4	41.57	1.5	0.69897

## Sheet: Table S3
Table S3: The 24 descriptors subselected from the GA
Descriptor	Rank
MAXDP	1*
TPSA(Tot)	2*
SPI	3*
STN	4*
MAXDN	5*
MW	6*
ICR	7*
ASP	8
nN	9*
Ms	10
nR06	11
nH	12*
Ram	13*
nCL	14
Hdon	15
nX	16
Dz	17
nCIC	18
Me	19
Hnar	20*
nO	21*
nC	22*
nHAcc	NA
logD	NA*
*descriptors used in the final models

## Sheet: Table S4
Table S4: Collinearity assessment using Pearsons correlation coefficient for the descriptors used in the fish-based MLP.

## Sheet: Table S5
Table S5: Collinearity assessment using Pearsons correlation coefficient for the descriptors used in the invertebrate-based MLP.
