# Supplementary material for: Prediction of bioconcentration factors in fish and invertebrates using machine learning
Source: Sci Total Environ. 2019 Jan 15;648:80–9. doi: 10.1016/j.scitotenv.2018.08.122 (PMC6234108; doi:10.1016/j.scitotenv.2018.08.122)
Supplement: Supplementary file 2 — Supplementary figures [file mmc2.xlsx]

## Sheet: Figure S1
Figure S1: Regression of feature selection algorithms for down-selection of descriptors in the fish modelling dataset using GRNNs.
FA and BA stepwise algorithms (left) GA (right).

## Sheet: Figure S2
Figure S2: Ranges of individual descriptors between training and validation data

## Sheet: Figure S3
Figure S3: Percentage of cases that were correctly or incorrectly classified as nB, B or vB by the fish based MLP

## Sheet: Figure S4
Figure S4: Heat map of molecular similarity using the molecular substructure miner (MoSS) program to estimate the maximum common substructure (MCSS) between compouds.
Red on the scale indicates compounds that are dissimilar where as purple indicate compounds that are similar.

## Sheet: Figure S5
Figure S5: Prediction of pharmaceutical BCFs in fish from reported literature using the invertebrate-based MLP model.
Triangles represent the predicted value where boxes represent the range of reported BCFs.
References for reported data
Valdés, M. E., Amé, M. V., Bistoni, M. d. l. A., & Wunderlin, D. A. (2014). Occurrence and bioaccumulation of pharmaceuticals in a fish species inhabiting the Suquía River basin (Córdoba, Argentina). Science of The Total Environment, 472, 389-396. doi:https://doi.org/10.1016/j.scitotenv.2013.10.124
Wang, J., & Gardinali Piero, R. (2013). Uptake and depuration of pharmaceuticals in reclaimed water by mosquito fish (Gambusia holbrooki): A worst‐case, multiple‐exposure scenario. Environmental Toxicology and Chemistry, 32(8), 1752-1758. doi:10.1002/etc.2238
Nallani, G., Venables, B., Constantine, L., & Huggett, D. (2016). Comparison of Measured and Predicted Bioconcentration Estimates of Pharmaceuticals in Fish Plasma and Prediction of Chronic Risk. Bulletin of Environmental Contamination and Toxicology, 96(5), 580-584. doi:10.1007/s00128-016-1782-y
Tanoue, R., Nomiyama, K., Nakamura, H., Hayashi, T., Kim, J.-W., Isobe, T., . . . Tanabe, S. (2014). Simultaneous determination of polar pharmaceuticals and personal care products in biological organs and tissues. Journal of Chromatography A, 1355, 193-205. doi:https://doi.org/10.1016/j.chroma.2014.06.016
Xie, Z., Lu, G., Hou, K., Qin, D., Yan, Z., & Chen, W. (2016). Bioconcentration, metabolism and effects of diphenhydramine on behavioral and biochemical markers in crucian carp (Carassius auratus). Science of The Total Environment, 544, 400-409. doi:https://doi.org/10.1016/j.scitotenv.2015.11.132
Zhang, X., Oakes, K. D., Cui, S., Bragg, L., Servos, M. R., & Pawliszyn, J. (2010). Tissue-Specific In Vivo Bioconcentration of Pharmaceuticals in Rainbow Trout (Oncorhynchus mykiss) Using Space-Resolved Solid-Phase Microextraction. Environmental science & technology, 44(9), 3417-3422. doi:10.1021/es903064t
Brown, J. N., Paxéus, N., Förlin, L., & Larsson, D. G. J. (2007). Variations in bioconcentration of human pharmaceuticals from sewage effluents into fish blood plasma. Environmental Toxicology and Pharmacology, 24(3), 267-274. doi:https://doi.org/10.1016/j.etap.2007.06.005
Lahti, M., Brozinski, J. M., Jylhä, A., Kronberg, L., & Oikari, A. (2011). Uptake from water, biotransformation, and biliary excretion of pharmaceuticals by rainbow trout. Environmental Toxicology and Chemistry, 30(6), 1403-1411. doi:doi:10.1002/etc.501
Liu, J., Lu, G., Xie, Z., Zhang, Z., Li, S., & Yan, Z. (2015). Occurrence, bioaccumulation and risk assessment of lipophilic pharmaceutically active compounds in the downstream rivers of sewage treatment plants. Science of The Total Environment, 511, 54-62. doi:https://doi.org/10.1016/j.scitotenv.2014.12.033
Molina-Fernandez, N., Perez-Conde, C., Rainieri, S., & Sanz-Landaluze, J. (2017). Method for quantifying NSAIDs and clofibric acid in aqueous samples, lumpfish (Cyclopterus lumpus) roe, and zebrafish (Danio rerio) eleutheroembryos and evaluation of their bioconcentration in zebrafish eleutheroembryos. Environmental Science and Pollution Research, 24(12), 10907-10918. doi:10.1007/s11356-016-6671-8
Xie, Z., Lu, G., Liu, J., Yan, Z., Ma, B., Zhang, Z., & Chen, W. (2015). Occurrence, bioaccumulation, and trophic magnification of pharmaceutically active compounds in Taihu Lake, China. Chemosphere, 138, 140-147. doi:https://doi.org/10.1016/j.chemosphere.2015.05.086
Li, W., Shi, Y., Gao, L., Liu, J., & Cai, Y. (2012). Occurrence of antibiotics in water, sediments, aquatic plants, and animals from Baiyangdian Lake in North China. Chemosphere, 89(11), 1307-1315. doi:https://doi.org/10.1016/j.chemosphere.2012.05.079
Togunde, O. P., Oakes, K. D., Servos, M. R., & Pawliszyn, J. (2012). Determination of Pharmaceutical Residues in Fish Bile by Solid-Phase Microextraction Couple with Liquid Chromatography-Tandem Mass Spectrometry (LC/MS/MS). Environmental science & technology, 46(10), 5302-5309. doi:10.1021/es203758n
Grabicova, K., Lindberg, R. H., Östman, M., Grabic, R., Randak, T., Joakim Larsson, D. G., & Fick, J. (2014). Tissue-specific bioconcentration of antidepressants in fish exposed to effluent from a municipal sewage treatment plant. Science of The Total Environment, 488-489, 46-50. doi:https://doi.org/10.1016/j.scitotenv.2014.04.052
Lajeunesse, A., Gagnon, C., Gagné, F., Louis, S., Čejka, P., & Sauvé, S. (2011). Distribution of antidepressants and their metabolites in brook trout exposed to municipal wastewaters before and after ozone treatment – Evidence of biological effects. Chemosphere, 83(4), 564-571. doi:https://doi.org/10.1016/j.chemosphere.2010.12.026
Fick, J., Lindberg, R. H., Parkkonen, J., Arvidsson, B., Tysklind, M., & Larsson, D. G. J. (2010). Therapeutic Levels of Levonorgestrel Detected in Blood Plasma of Fish: Results from Screening Rainbow Trout Exposed to Treated Sewage Effluents. Environmental science & technology, 44(7), 2661-2666. doi:10.1021/es903440m
Steinbach, C., Fedorova, G., Prokes, M., Grabicova, K., Machova, J., Grabic, R., . . . Kroupova, H. K. (2013). Toxic effects, bioconcentration and depuration of verapamil in the early life stages of common carp (Cyprinus carpio L.). Science of The Total Environment, 461-462, 198-206. doi:https://doi.org/10.1016/j.scitotenv.2013.05.002

## Sheet: Figure S6
Figure S6: comparsion of logD and logBCF for invertebrate dataset

## Sheet: Figure S7
Figure S7: comparsion of logD and logBCF for the fish dataset

## Sheet: Figure S8
Figure S8: raw residuals of the predictions for the invertebrate dataset
